# Supplementary material for: Ecological succession of the sponge cryptofauna in Hawaiian reefs add new insights to detritus production by pioneering species
Source: Sci Rep. 2022 Sep 5;12:15093. doi: 10.1038/s41598-022-18856-8 (PMC9445044; doi:10.1038/s41598-022-18856-8)
Supplement: Supplementary file 2 — Supplementary Tables. [file 41598_2022_18856_MOESM2_ESM.xlsx]

## Sheet: Supplementary Table S1
Supplementary Table S1. List of all vouchers collected throughout the 2 year monitoring period from mesocosm and reef ARMS.
Voucher information for OTU9, OTU11, OTU14, OTU24, OTU26, OTU37, OTU38, OTU45 and OTU49 can be found in Vicente et al., 2021 Supplementary Table S4.
Voucher	UF	Sampling date	Habitat	Unit	Plate number	Species	OTU	COI	28S rRNA
KBOA12191629	-	2016-12-18	ex situ	23	1	Ancorinidae sp. 1	OTU42	MW059040	-
KBOA12191630	-	2016-12-18	in situ	42	3	Gelliodes wilsoni	OTU40	MT586742	MW016124
KBOA12191631	-	2016-12-18	in situ	42	3	Mycale sp. 9	OTU59	-	-
KBOA12191632	-	2016-12-18	in situ	42	3	Haliclona sp. 1	OTU27	-	MW016135
KBOA0213171	-	2017-02-13	ex situ	9	1	Haliclona sp. 1	OTU27	-	-
KBOA0213172	-	2017-02-13	ex situ	9	1	Leucosolenida sp. 1	OTU1	-	-
KBOA0213173	-	2017-02-13	ex situ	9	1	Oscarella sp. 5	OTU86	-	-
KBOA0213174	-	2017-02-13	ex situ	9	2	Haliclona sp. 1	OTU27	-	-
KBOA0213175	-	2017-02-13	ex situ	9	2	Oscarella sp. 1	OTU84	-	-
KBOA0213176	-	2017-02-13	ex situ	9	2	Haliclona sp. 1	OTU27	-	-
KBOA0213177	-	2017-02-13	ex situ	9	2	Clathrinidae sp. 4	OTU10	-	MW016094
KBOA0213178	-	2017-02-13	ex situ	9	3	Haplosclerida sp. 1	OTU29	-	-
KBOA0213179	UF 4027	2017-02-13	ex situ	9	3	Mycale sp. 9	OTU59	-	MW016241
KBOA02131710	-	2017-02-13	ex situ	37	1	Haliclona sp. 2	OTU28	-	-
KBOA02131711	-	2017-02-13	ex situ	37	1	Halichondria sp. 2	OTU79	-	MW016128
KBOA02131712	-	2017-02-13	ex situ	37	1	Leucosolenida sp. 13	OTU2	-	-
KBOA02131713	UF 4014	2017-02-13	ex situ	37	1	Leucosolenida sp. 3	OTU17	-	MW016216
KBOA02131714	UF 4017	2017-02-13	ex situ	37	2	Leucosolenida sp. 13	OTU2	-	MW016202
KBOA02131715	-	2017-02-13	ex situ	10	1	Haliclona sp. 1	OTU27	-	-
KBOA02131716	-	2017-02-13	ex situ	10	1	Leucosolenida sp. 7	OTU21	-	-
KBOA02131717	-	2017-02-13	ex situ	10	2	Haliclona sp. 1	OTU27	-	-
KBOA02131718	-	2017-02-13	ex situ	37	1	Leucosolenida sp. 1	OTU1	-	-
KBOA02131719	-	2017-02-13	ex situ	17	2	Haplosclerida sp. 1	OTU29	-	MW016148
KBOA02131720	-	2017-02-13	ex situ	17	2	Haliclona sp. 1	OTU27	-	-
KBOA02131721	-	2017-02-13	ex situ	17	2	Hymeniacidon sp. 2	OTU74	-	-
KBOA02131723	-	2017-02-13	ex situ	23	2	Leucosolenida sp. 5	OTU19	-	-
KBOA02131724	-	2017-02-13	ex situ	23	2	Poecilosclerida sp. 7	OTU62	-	-
KBOA02131725	-	2017-02-13	ex situ	26	1	Dysidea sp. 3	OTU90	-	MW016118
KBOA02131726	-	2017-02-13	ex situ	26	1	Haplosclerida sp. 2	OTU30	-	MW016161
KBOA02131751	-	2017-02-13	in situ	43	3	Monanchora clatrhata	OTU61	-	-
KBOA02131752	-	2017-02-13	in situ	44	3	Suberitidae sp. 4	OTU71	-	-
KBOA02131753	-	2017-02-13	in situ	44	1	Mycale sp. 10	OTU60	-	MW016232
KBOA02131754	-	2017-02-13	in situ	45	1	Monanchora clathrata	OTU61	-	MW016229
KBOA02131755	UF 4029	2017-02-13	in situ	45	2	Mycale sp. 10	OTU60	-	MW016233
KBOA0410171	-	2017-04-10	ex situ	23	1	Hymeniacidon sp. 1	OTU73	-	MW016172, MT452531
KBOA0410172	-	2017-04-10	ex situ	23	3	Callyspongia sp. 1	OTU35	-	-
KBOA0410173	-	2017-04-10	ex situ	26	3	Hymeniacidon sp. 2	OTU74	MW059078	-
KBOA0410174	-	2017-04-10	ex situ	37	1	Ancorinidae sp. 1	OTU42	-	MW016374
KBOA0410175	-	2017-04-10	ex situ	37	2	Haliclona sp. 2	OTU28	-	MW016138
KBOA0410176	-	2017-04-10	ex situ	37	2	Leucosolenida sp. 11	OTU1	-	-
KBOA0410177	-	2017-04-10	ex situ	37	2	Ancorinidae sp. 1	OTU42	-	-
KBOA0410178	-	2017-04-10	ex situ	37	3	Haplosclerida sp. 10	OTU41	-	-
KBOA0410179	-	2017-04-10	ex situ	10	1	Suberitidae sp. 2	OTU69	-	MW016301
KBOA04101710	-	2017-04-10	ex situ	10	3	Poecilosclerida sp. 7	OTU62	-	-
KBOA04101711	-	2017-04-10	ex situ	17	1	Clathrinidae sp. 4	OTU10	-	-
KBOA04101712	-	2017-04-10	ex situ	17	2	Hymeniacidon sp. 2	OTU74	-	MW016174
KBOA04101729	-	2017-04-10	in situ	42	1	Heteroscleromorpha sp. 9	OTU81	-	-
KBOA04101730	UF 3948	2017-04-10	in situ	42	1	Hymeniacidon sp. 3	OTU75	-	MW016178
KBOA04101731	-	2017-04-10	in situ	45	3	Leucosolenida sp. 2	OTU16	-	-
KBOA04101732	UF 3991	2017-04-10	in situ	41	1	Leucosolenida sp. 14	OTU3	-	MW016205
KBOA04101733	-	2017-04-10	in situ	44	2	Mycale sp. 10	OTU60	-	-
KBOA0607171	UF 4013	2017-06-07	in situ	42	1	Leucosolenida sp. 2	OTU16	-	MW016209
KBOA0607172	-	2017-06-07	in situ	42	1	Oscarella sp. 1	OTU82	MW059081	MW016245
KBOA0607173	UF 3968	2017-06-07	in situ	42	1	Gelliodes wilsoni	OTU40	-	MW016123
KBOA0607174	UF 4030	2017-06-07	in situ	42	1	Poecilosclerida sp. 2	OTU67	-	MW016284
KBOA0607175	-	2017-06-07	in situ	43	1	Leucosolenida sp. 2	OTU16	-	-
KBOA0607176	-	2017-06-07	in situ	45	2	Mycale sp. 10	OTU60	-	-
KBOA0607177	-	2017-06-07	in situ	45	2	Mycale sp. 10	OTU60	-	-
KBOA0607178	-	2017-06-07	in situ	45	2	Oscarella sp. 4	OTU85	-	MW016253
KBOA0607179	UF 3993	2017-06-07	in situ	45	2	Leucosolenida sp. 2	OTU16	-	MW016210
KBOA06071728	UF 4018	2017-06-07	ex situ	23	1	Leucosolenida sp. 5	OTU19	-	MW016218
KBOA06071729	-	2017-06-07	ex situ	23	1	Hymeniacidon sp. 1	OTU73	-	-
KBOA06071730	UF 3970	2017-06-07	ex situ	23	2	Ancorinidae sp. 1	OTU42	-	MW016372
KBOA06071731	-	2017-06-07	ex situ	23	3	Callyspongia sp. 1	OTU35	MW059070	-
KBOA06071732	-	2017-06-07	ex situ	37	1	Halichondria sp. 2	OTU79	-	MW016129
KBOA06071733	-	2017-06-07	ex situ	9	3	Oscarella sp. 3	OTU84	-	-
KBOA06071734	-	2017-06-07	ex situ	9	1	Chelonaplysilla sp. 1	OTU56	MW143252	MW016069
KBOA06071735		2017-06-07	ex situ	9	2	Ancorinidae sp. 1	OTU42	-	-
KBOA06071736	UF 3962	2017-06-07	ex situ	26	2	Haliclona sp. 4	OTU32	MW143254	MW016146
KBOA0801171	-	2017-08-01	in situ	42	2	Callyspongia sp. 1	OTU35	-	-
KBOA0801172	-	2017-08-01	in situ	46	1	Gelliodes wilsoni	OTU40	-	-
KBOA0801173	-	2017-08-01	in situ	46	2	Suberitidae sp. 3	OTU70	MW059096	MW016304
KBOA0801174	UF 3943	2017-08-01	in situ	46	2	Suberitidae sp. 4	OTU71	MW059097	MW016307
KBOA0801176	-	2017-08-01	in situ	41	1	Mycale sp. 10	OTU60	-	-
KBOA0801177	UF 3957	2017-08-01	in situ	41	1	Haplosclerida sp. 1	OTU29	-	MW016150
KBOA0801178	-	2017-08-01	in situ	41	2	Terpios sp. 1	OTU80	-	-
KBOA0801179	-	2017-08-01	in situ	41	3	Terpios sp. 1	OTU80	-	-
KBOA08011710	-	2017-08-01	in situ	41	3	Mycale sp. 10	OTU60	-	-
KBOA08011711	-	2017-08-01	in situ	43	1	Leucosolenida sp. 13	OTU2	-	-
KBOA08011712	UF 4012	2017-08-01	in situ	43	1	Leucosolenida sp. 2	OTU16	-	MW016211
KBOA08011713	UF 4035	2017-08-01	in situ	43	2	Oscarella sp. 1	OTU82	-	MW016246
KBOA08011714	-	2017-08-01	in situ	43	3	Oscarella sp. 1	OTU82	-	-
KBOA08011715	-	2017-08-01	in situ	45	1	Leucosolenida sp. 14	OTU3	-	MW016206
KBOA08011716	UF 4028	2017-08-01	in situ	45	2	Mycale sp. 10	OTU60	-	-
KBOA08011717	UF 3954	2017-08-01	in situ	45	2	Chalinidae sp. 1	OTU25	-	MW016061
KBOA08011718	-	2017-08-01	in situ	43	2	Oscarella sp. 4	OTU85	-	-
KBOA08011745	UF 4038	2017-08-01	ex situ	9	2	Oscarella sp. 3	OTU84	-	MW016251
KBOA08011746	UF 3959	2017-08-01	ex situ	9	2	Haplosclerida sp. 2	OTU30	-	MW016163
KBOA08011747	UF 3997	2017-08-01	ex situ	9	3	Clathrinidae sp. 2	OTU8	-	MW016090
KBOA08011748	-	2017-08-01	ex situ	26	3	Haliclona sp. 14	OTU32	-	-
KBOA08011749	UF 3949	2017-08-01	ex situ	17	1	Hymeniacidon sp. 2	OTU74	-	MW016176
KBOA0927171	-	2017-09-27	in situ	46	1	Leucosolenida sp. 2	OTU16	-	-
KBOA0927172	-	2017-09-27	in situ	46	1	Leucosolenida sp. 2	OTU16	-	-
KBOA0927173	-	2017-09-27	in situ	46	3	Tethya sp. 5	OTU54	MW059108	MW016344
KBOA0927174	-	2017-09-27	in situ	46	2	Terpios sp. 1	OTU80	MW059101	-
KBOA0927175	UF 3694	2017-09-27	in situ	43	3	Callyspongia sp. 1	OTU35	MW059043	MW016060
KBOA0927176	-	2017-09-27	in situ	43	2	Oscarella sp. 1	OTU82	-	-
KBOA0927177	-	2017-09-27	in situ	43	2	Haplosclerida sp. 1	OTU29	-	-
KBOA0927178	-	2017-09-27	in situ	43	2	Leucosolenida sp. 13	OTU2	-	-
KBOA0927179	-	2017-09-27	in situ	43	2	Oscarella sp. 1	OTU82	-	-
KBOA09271710	-	2017-09-27	in situ	43	1	Leucosolenida sp. 13	OTU2	-	-
KBOA09271711	-	2017-09-27	in situ	43	1	Tethya sp. 5	OTU54	-	MW016342
KBOA09271712	UF 4039	2017-09-27	in situ	43	1	Oscarella sp. 4	OTU85	-	MW016255
KBOA09271713	-	2017-09-27	in situ	41	3	Suberitidae sp. 4	OTU71	-	-
KBOA09271714	UF 3953	2017-09-27	in situ	41	3	Terpios sp. 1	OTU80	-	MW016331
KBOA09271715	-	2017-09-27	in situ	41	2	Mycale sp. 10	OTU60	-	-
KBOA09271716	UF 3965	2017-09-27	in situ	41	1	Haplosclerida sp. 6	OTU36	MW059071	MW016166
KBOA09271717	-	2017-09-27	in situ	44	1	Leucosolenida sp. 2	OTU16	-	-
KBOA09271718	-	2017-09-27	in situ	45	2	Mycale sp. 10	OTU60	-	-
KBOA09271719	-	2017-09-27	in situ	45	1	Leucosolenida sp. 11	OTU2	-	-
KBOA09271720	-	2017-09-27	in situ	45	1	Leucosolenida sp. 2	OTU16	-	-
KBOA09271721	UF 3982	2017-09-27	in situ	45	1	Tethya sp. 5	OTU54	-	MW016343
KBOA09271722	-	2017-09-27	in situ	42	3	Poecilosclerida sp. 2	OTU67	-	MW016275
KBOA09271785	-	2017-09-27	ex situ	9	3	Oscarella sp. 3	OTU84	-	-
KBOA09271786	-	2017-09-27	ex situ	10	2	Leucoselenida sp. 7	OTU21	-	-
KBOA09271787	-	2017-09-27	ex situ	23	3	Leucoselenida sp. 7	OTU21	-	-
KBOA09271788	UF 4007	2017-09-27	ex situ	23	3	Clathrinidae sp. 4	OTU10	-	-
KBOA09271789	-	2017-09-27	ex situ	26	1	Clathrinidae sp. 4	OTU10	-	-
KBOA1121171	-	2017-01-12	in situ	44	1	Haliclona sp. 1	OTU27	-	-
KBOA1121172	-	2017-01-12	in situ	44	1	Poecilosclerida sp. 2	OTU67	-	-
KBOA1121173	-	2017-01-12	in situ	44	1	Leucosolenida sp. 2	OTU16	-	-
KBOA1121174	-	2017-01-12	in situ	44	2	Haliclona sp. 1	OTU27	-	-
KBOA1121175	-	2017-01-12	in situ	44	2	Oscarella sp. 6	OTU104	-	-
KBOA1121176	-	2017-01-12	in situ	44	2	Terpios sp. 1	OTU80	-	-
KBOA1121177	-	2017-01-12	in situ	44	3	Terpios sp. 1	OTU80	-	-
KBOA1121178	-	2017-01-12	in situ	42	3	Leucosolenida sp. 2	OTU16	-	-
KBOA1121179	-	2017-01-12	in situ	42	2	Leucosolenida sp. 2	OTU16	-	-
KBOA11211710	-	2017-01-12	in situ	42	1	Leucosolenida sp. 14	OTU3	-	-
KBOA11211711	-	2017-01-12	in situ	41	3	Mycale sp. 10	OTU60	-	-
KBOA11211712	-	2017-01-12	in situ	41	3	Haliclona sp. 1	OTU27	-	-
KBOA11211713	-	2017-01-12	in situ	41	2	Terpios sp. 1	OTU80	-	-
KBOA11211714	-	2017-01-12	in situ	41	1	Haliclona sp. 1	OTU27	-	-
KBOA11211715	-	2017-01-12	in situ	46	3	Terpios sp. 1	OTU80	-	-
KBOA11211716	-	2017-01-12	in situ	46	2	Suberitidae sp. 3	OTU70	-	-
KBOA11211717	-	2017-01-12	in situ	46	1	Terpios sp. 1	OTU80	-	-
KBOA11211719	-	2017-01-12	in situ	43	1	Leucosolenida sp. 13	OTU2	-	-
KBOA11211720	-	2017-01-12	in situ	43	1	Leucosolenida sp. 13	OTU2	-	-
KBOA11211763	-	2017-01-12	ex situ	37	3	Haliclona sp. 11	OTU96	-	-
KBOA11211764	-	2017-01-12	ex situ	37	2	Ancorinidae sp. 1	OTU42	-	-
KBOA11211765	-	2017-01-12	ex situ	9	3	Hymeniacidon sp. 1	OTU73	-	-
KBOA11211767	-	2017-01-12	ex situ	9	2	Ancorinidae sp. 1	OTU42	-	-
KBOA11211768	-	2017-01-12	ex situ	10	3	Suberitidae sp. 1	OTU68	-	-
KBOA11211769	-	2017-01-12	ex situ	10	2	Suberitidae sp. 2	OTU69	-	-
KBOA11211770	-	2017-01-12	ex situ	10	2	Poecilosclerida sp. 7	OTU62	-	-
KBOA11211771	-	2017-01-12	ex situ	10	2	Poecilosclerida sp. 7	OTU62	-	-
KBOA11211772	-	2017-01-12	ex situ	17	2	Hymeniacidon sp. 2	OTU74	-	-
KBOA11211773	-	2017-01-12	ex situ	17	2	Hymeniacidon sp. 2	OTU74	-	-
KBOA11211774	-	2017-01-12	ex situ	17	1	Ancorinidae sp. 1	OTU44	-	-
KBOA0119181	-	2018-01-19	in situ	43	1	Leucosolenida sp. 13	OTU2	-	-
KBOA0119182	-	2018-01-19	in situ	43	1	Haplosclerida sp. 1	OTU29	-	-
KBOA0119183	-	2018-01-19	in situ	43	2	Haplosclerida sp. 1	OTU29	-	-
KBOA0119184	-	2018-01-19	in situ	43	2	Haliclona sp. 1	OTU27	-	-
KBOA0119185	-	2018-01-19	in situ	43	2	Oscarella sp. 1	OTU82	-	-
KBOA0119186	-	2018-01-19	in situ	43	3	Oscarella sp. 1	OTU82	-	-
KBOA0119187	-	2018-01-19	in situ	45	3	Leucosolenida sp. 2	OTU16	-	-
KBOA0119188	-	2018-01-19	in situ	45	2	Plakortis sp. 1	OTU88	-	-
KBOA0119189	-	2018-01-19	in situ	45	1	Leucosolenida sp. 2	OTU16	-	-
KBOA01191810	-	2018-01-19	in situ	45	1	Tethya sp. 5	OTU54	-	-
KBOA01191811	-	2018-01-19	in situ	44	3	Terpios sp. 1	OTU80	-	-
KBOA01191812	-	2018-01-19	in situ	44	1	Leucosolenida sp. 2	OTU16	-	-
KBOA01191813	-	2018-01-19	in situ	41	1	Leucosolenida sp. 2	OTU16	-	-
KBOA01191814	-	2018-01-19	in situ	42	1	Terpios sp. 1	OTU80	-	-
KBOA01191815	-	2018-01-19	in situ	42	1	Leucosolenida sp. 2	OTU16	-	-
KBOA01191816	-	2018-01-19	in situ	46	3	Terpios sp. 1	OTU80	-	-
KBOA01191817	-	2018-01-19	in situ	46	3	Tethya sp. 5	OTU54	-	-
KBOA01191818	-	2018-01-19	in situ	46	2	Poecilosclerida sp. 2	OTU67	-	-
KBOA01191819	-	2018-01-19	in situ	46	1	Terpios sp. 1	OTU80	-	-
KBOA01191820	-	2018-01-19	in situ	46	1	Leucosolenida sp. 2	OTU16	-	-
KBOA01191874	-	2018-01-19	ex situ	9	3	Hymeniacidon sp. 1	OTU73	-	-
KBOA01191875	-	2018-01-19	ex situ	9	3	Haplosclerida sp. 2	OTU30	-	-
KBOA01191876	-	2018-01-19	ex situ	9	2	Haliclona sp. 2	OTU28	-	-
KBOA01191877	-	2018-01-19	ex situ	9	1	Leucosolenida sp. 7	OTU21	-	-
KBOA01191879	-	2018-01-19	ex situ	9	1	Ircinia sp. 2	OTU94	-	-
KBOA01191880	-	2018-01-19	ex situ	23	3	Hymeniacidon sp. 1	OTU73	-	-
KBOA01191881	-	2018-01-19	ex situ	23	2	Poecilosclerida sp. 7	OTU62	-	-
KBOA01191882	-	2018-01-19	ex situ	23	2	Suberitidae sp. 2	OTU69	-	-
KBOA01191883	-	2018-01-19	ex situ	23	1	Clathrinidae sp. 4	OTU10	-	-
KBOA01191884	-	2018-01-19	ex situ	23	1	Suberitidae sp. 1	OTU68	-	-
KBOA01191885	-	2018-01-19	ex situ	10	2	Haplosclerida sp. 1	OTU29	-	-
KBOA01191886	-	2018-01-19	ex situ	10	2	Clathrinidae sp. 4	OTU10	-	-
KBOA01191887	-	2018-01-19	ex situ	10	2	Haplosclerida sp. 1	OTU29	-	-
KBOA01191888	-	2018-01-19	ex situ	10	1	Suberitidae sp. 1	OTU68	-	-
KBOA01191889	-	2018-01-19	ex situ	10	1	Suberitidae sp. 2	OTU69	-	-
KBOA01191890	-	2018-01-19	ex situ	10	1	Ancorinidae sp. 3	OTU44	-	-
KBOA01191891	-	2018-01-19	ex situ	17	3	Oscarella sp. 6	OTU104	-	-
KBOA01191892	-	2018-01-19	ex situ	17	3	Hymeniacidon sp. 2	OTU74	-	-
KBOA01191893	-	2018-01-19	ex situ	17	2	Ancorinidae sp. 2	OTU43	-	-
KBOA01191894	-	2018-01-19	ex situ	17	1	Suberitidae sp. 1	OTU68	-	-
KBOA01191895	-	2018-01-19	ex situ	17	1	Clathrinidae sp. 4	OTU10	-	-
KBOA01191896	-	2018-01-19	ex situ	17	1	Oscarella sp. 6	OTU104	-	-
KBOA01191897	-	2018-01-19	ex situ	17	1	Clathrinidae sp. 4	OTU10	-	-
KBOA01191898	-	2018-01-19	ex situ	37	2	Verongimorpha sp. 1	OTU89	-	-
KBOA01191899	-	2018-01-19	ex situ	37	2	Ancorinidae sp. 3	OTU44	-	-
KBOA011918100	-	2018-01-19	ex situ	26	3	Hymeniacidon sp. 2	OTU74	-	-
KBOA011918101	-	2018-01-19	ex situ	26	2	Ancorinidae sp. 1	OTU42	-	-
KBOA011918102	-	2018-01-19	ex situ	26	2	Tethya sp. 3	OTU52	-	-
KBOA0316181	-	2018-03-16	in situ	41	1	Leucosolenida sp. 2	OTU16	-	-
KBOA0316182	-	2018-03-16	in situ	41	1	Haliclona sp. 1	OTU27	-	-
KBOA0316183	-	2018-03-16	in situ	41	2	Haliclona sp. 1	OTU27	-	-
KBOA0316184	-	2018-03-16	in situ	43	2	Oscarella sp. 1	OTU82	-	-
KBOA0316185	-	2018-03-16	in situ	43	2	Leucosolenida sp. 13	OTU2	-	-
KBOA0316186	-	2018-03-16	in situ	43	2	Haplosclerida sp. 12	OTU107	-	MW016153
KBOA0316187	-	2018-03-16	in situ	43	2	Tethya sp. 3	OTU52	-	-
KBOA0316188	-	2018-03-16	in situ	43	2	Haliclona sp. 1	OTU27	-	-
KBOA0316189	-	2018-03-16	in situ	43	1	Chalinidae sp. 2	OTU108	-	MW016066
KBOA03161810	-	2018-03-16	in situ	42	3	Leucosolenida sp. 2	OTU16	-	-
KBOA03161811	-	2018-03-16	in situ	42	2	Chalinidae sp. 1	OTU25	-	-
KBOA03161812	-	2018-03-16	in situ	42	2	Tethya sp. 3	OTU52	-	-
KBOA03161813	-	2018-03-16	in situ	42	1	Tethya sp. 5	OTU54	-	-
KBOA03161814	-	2018-03-16	in situ	42	1	Leucosolenida sp. 2	OTU16	-	-
KBOA03161815	-	2018-03-16	in situ	45	3	Oscarella sp. 4	OTU85	-	-
KBOA03161816	-	2018-03-16	in situ	45	1	Oscarella sp. 1	OTU82	-	-
KBOA03161817	-	2018-03-16	in situ	45	1	Leucosolenida sp. 2	OTU16	-	-
KBOA03161818	-	2018-03-16	in situ	46	3	Tethya sp. 5	OTU54	-	-
KBOA03161819	-	2018-03-16	in situ	46	1	Tethya sp. 5	OTU54	-	-
KBOA03161820	-	2018-03-16	in situ	46	1	Leucosolenida sp. 2	OTU16	-	-
KBOA03161821	-	2018-03-16	in situ	44	3	Terpios sp. 1	OTU80	-	-
KBOA03161822	-	2018-03-16	in situ	44	2	Verongimorpha sp. 1	OTU89	-	-
KBOA03161823	-	2018-03-16	in situ	44	1	Leucosolenida sp. 2	OTU16	-	-
KBOA03161824	-	2018-03-16	in situ	44	1	Leucosolenida sp. 2	OTU16	-	-
KBOA03161825	-	2018-03-16	ex situ	9	3	Tethya sp. 6	OTU55	-	-
KBOA03161826	-	2018-03-16	ex situ	9	3	Hymeniacidon sp. 1	OTU73	-	-
KBOA03161827	-	2018-03-16	ex situ	9	3	Verongimorpha sp. 1	OTU89	-	-
KBOA03161828	-	2018-03-16	ex situ	9	2	Oscarella sp. 5	OTU86	-	-
KBOA03161829	-	2018-03-16	ex situ	9	2	Poecilosclerida sp. 7	OTU62	-	-
KBOA03161830	-	2018-03-16	ex situ	9	1	Ircinia sp. 2	OTU94	-	MW016184
KBOA03161831	-	2018-03-16	ex situ	9	1	Leucosolenida sp. 2	OTU16	-	-
KBOA03161832	-	2018-03-16	ex situ	9	1	Leucosolenida sp. 7	OTU21	-	-
KBOA03161833	-	2018-03-16	ex situ	23	3	Haplosclerida sp. 2	OTU30	-	-
KBOA03161834	-	2018-03-16	ex situ	23	2	Hymeniacidon sp. 2	OTU74	-	-
KBOA03161835	-	2018-03-16	ex situ	23	2	Suberitidae sp. 2	OTU69	-	MW016300
KBOA03161836	-	2018-03-16	ex situ	23	1	Suberitidae sp. 1	OTU68	-	-
KBOA03161837	-	2018-03-16	ex situ	17	3	Hymeniacidon sp. 2	OTU74	-	-
KBOA03161838	-	2018-03-16	ex situ	17	2	Ancorinidae sp. 3	OTU44	-	-
KBOA03161839	-	2018-03-16	ex situ	26	3	Ancorinidae sp. 1	OTU42	-	-
KBOA03161840	-	2018-03-16	ex situ	26	2	Leucosolenida sp. 11	OTU1	-	-
KBOA03161841	-	2018-03-16	ex situ	26	2	Tethya sp. 5	OTU54	-	-
KBOA03161842	-	2018-03-16	ex situ	26	2	Tethya sp. 5	OTU54	-	-
KBOA03161843	-	2018-03-16	ex situ	26	1	Tethya sp. 5	OTU54	-	-
KBOA03161844	-	2018-03-16	ex situ	10	3	Suberitidae sp. 1	OTU68	-	-
KBOA03161845	-	2018-03-16	ex situ	10	2	Haplosclerida sp. 1	OTU29	-	-
KBOA03161846	-	2018-03-16	ex situ	10	2	Leucosolenida sp. 7	OTU21	-	-
KBOA03161847	-	2018-03-16	ex situ	10	2	Ancorinidae sp. 1	OTU42	-	-
KBOA03161848	-	2018-03-16	ex situ	10	2	Tethya sp. 5	OTU54	-	-
KBOA03161849	-	2018-03-16	ex situ	10	2	Clathrinidae sp. 4	OTU10	-	-
KBOA03161850	-	2018-03-16	ex situ	10	2	Ancorinidae sp. 1	OTU42	-	-
KBOA03161851	-	2018-03-16	ex situ	37	3	Poecilosclerida sp. 5	OTU102	-	MW016288
KBOA03161852	-	2018-03-16	ex situ	37	3	Haliclona sp. 11	OTU96	-	-
KBOA03161853	-	2018-03-16	ex situ	37	3	Ancorinidae sp. 3	OTU44	-	-
KBOA03161854	-	2018-03-16	ex situ	37	2	Tethya sp. 6	OTU55	-	MW016347
KBOA03161855	-	2018-03-16	ex situ	37	2	Tethya sp. 6	OTU55	-	-
KBOA03161856	-	2018-03-16	ex situ	37	2	Ancorinidae sp. 7	OTU48	-	-
KBOA03161857	-	2018-03-16	ex situ	37	1	Ancorinidae sp. 7	OTU48	-	-
KBOA061118072	-	2018-06-11	ex situ	9	1	Ircinia sp. 2	OTU94	MW059080	-
KBOA061118074	-	2018-06-11	ex situ	9	1	Oscarella sp. 3	OTU84	MW059082	-
KBOA061118075	-	2018-06-11	ex situ	9	2	Oscarella sp. 5	OTU86	MW144988	MW016256
KBOA061118076	-	2018-06-11	ex situ	9	2	Clathrinida sp. 1	OTU23	-	-
KBOA061118077	-	2018-06-11	ex situ	9	2	Verongimorpha sp. 1	OTU89	MW144983	MW016353
KBOA061118078	-	2018-06-11	ex situ	9	2	Oscarella sp. 5	OTU86	MW059085	MW016257
KBOA061118079	-	2018-06-11	ex situ	9	3	Verongimorpha sp. 1	OTU89	MW144984	MW016354
KBOA061118084	-	2018-06-11	ex situ	10	1	Poecilosclerida sp. 7	OTU621	-	-
KBOA061118085	-	2018-06-11	ex situ	10	1	Suberitidae sp. 1	OTU68	-	-
KBOA061118086	-	2018-06-11	ex situ	10	1	Suberitidae sp. 1	OTU68	-	-
KBOA061118090	-	2018-06-11	ex situ	10	3	Ancorinidae sp. 1	OTU42	-	MW016373
KBOA061118091	-	2018-06-11	ex situ	17	1	Ancorinidae sp. 3	OTU44	-	-
KBOA061118094	-	2018-06-11	ex situ	17	1	Oscarella sp. 6	OTU104	MW059088	MW016260
KBOA061118096	-	2018-06-11	ex situ	17	2	Leucosolendia sp. 7	OTU21	-	-
KBOA061118097	-	2018-06-11	ex situ	17	3	Oscarella sp. 6	OTU104	-	MW016261
KBOA061118098	-	2018-06-11	ex situ	23	1	Oscarella sp. 3	OTU84	MW059083	-
KBOA061118099	-	2018-06-11	ex situ	23	1	Ancorinidae sp. 1	OTU42	-	-
KBOA061118101	-	2018-06-11	ex situ	23	1	Leucosolenida sp. 1	OTU15	-	-
KBOA061118107	-	2018-06-11	ex situ	23	2	Lissodendoryx sp. 2	OTU109	MW144975	MW016228
KBOA061118109	-	2018-06-11	ex situ	23	2	Oscarella sp. 3	OTU84	MW059084	-
KBOA061118110	-	2018-06-11	ex situ	23	3	Cladocroce sp. 1	OTU97	MW059049	-
KBOA061118112	-	2018-06-11	ex situ	26	1	Dysidea sp. 3	OTU90	-	-
KBOA061118113	-	2018-06-11	ex situ	26	1	Haliclona sp. 4	OTU32	MW059063	-
KBOA061118115	-	2018-06-11	ex situ	26	1	Ancorinidae sp. 3	OTU44	-	-
KBOA061118116	-	2018-06-11	ex situ	26	1	Oscarella sp. 6	OTU104	-	MW016259
KBOA061118119	-	2018-06-11	ex situ	26	2	Ancorinidae sp. 3	OTU44	-	-
KBOA061118120	-	2018-06-11	ex situ	26	3	Haliclona sp. 1	OTU27	MW059059	-
KBOA061118122	-	2018-06-11	ex situ	37	1	Ancorinidae sp. 7	OTU48	-	-
KBOA061118123	-	2018-06-11	ex situ	37	1	Oscarella sp. 2	OTU83	-	MW016247
KBOA061118124	-	2018-06-11	ex situ	37	1	Haliclona sp. 11	OTU96	-	-
KBOA061118127	-	2018-06-11	ex situ	37	2	Tethya sp. 4	OTU53	MW059107	-
KBOA061118128	-	2018-06-11	ex situ	37	2	Poecilosclerida sp. 5	OTU102	MW059094	MW016289
KBOA061118129	-	2018-06-11	ex situ	37	2	Oscarella sp. 2	OTU83	-	MW016248
KBOA061118254	-	2018-06-11	in situ	41	1	Oscarella sp. 1	OTU82	-	-
KBOA061118255	-	2018-06-11	in situ	41	1	Oscarella sp. 6	OTU104	-	-
KBOA061118264	-	2018-06-11	in situ	41	2	Plakina sp. 1	OTU87	-	-
KBOA061118273	-	2018-06-11	in situ	43	1	Oscarella sp. 1	OTU82	-	-
KBOA061118279	-	2018-06-11	in situ	43	2	Oscarella sp. 1	OTU82	-	-
KBOA061118280	-	2018-06-11	in situ	43	2	Oscarella sp. 1	OTU82	-	-
KBOA061118282	-	2018-06-11	in situ	43	3	Oscarella sp. 1	OTU82	-	-
KBOA061118295	-	2018-06-11	in situ	42	2	Halichondria coerulea	OTU99	MW059055	MW016125
KBOA061118296	-	2018-06-11	in situ	42	2	Chalinidae sp. 1	OTU25	MW059045	-
KBOA061118302	-	2018-06-11	in situ	45	1	Callyspongia sp. 1	OTU35	-	MW016059
KBOA061118308	-	2018-06-11	in situ	45	1	Suberitida sp. 3	OTU112	-	MW016324
KBOA061118309	-	2018-06-11	in situ	45	1	Oscarella sp. 1	OTU82	-	-
KBOA061118310	-	2018-06-11	in situ	45	1	Oscarella sp. 1	OTU82	-	-
KBOA061118312	-	2018-06-11	in situ	45	1	Dysidea sp. 3	OTU90	MW059053	-
KBOA061118314	-	2018-06-11	in situ	45	1	Poecilosclerida sp. 2	OTU67	-	-
KBOA061118316	-	2018-06-11	in situ	45	2	Suberites sp. 1	OTU110	-	MW016320
KBOA061118317	-	2018-06-11	in situ	45	2	Oscarella sp. 4	OTU85	-	-
KBOA061118319	-	2018-06-11	in situ	45	2	Heteroscleromorpha sp. 9	OTU81	-	-
KBOA061118322	-	2018-06-11	in situ	45	3	Suberitida sp. 3	OTU112	-	MW016325
KBOA061118337	-	2018-06-11	in situ	44	3	Leucosolendia sp. 13	OTU2	-	-

## Sheet: Supplementary Table S2
Supplementary Table S2. Taxonomy of sponge OTUs based on COI and 28S rRNA sequence identity adapted from Table S5 in Vicente et al. 2021.
OTU	Phylum	Class	Subclass	Order	Suborder	Infraorder	Superfamily	Family	Subfamily	Genus	Subgenus	Species
OTU1	Porifera	Calcarea	Calcaronea	Leucosolenida								Leucosolenida sp. 11
OTU2	Porifera	Calcarea	Calcaronea	Leucosolenida								Leucosolenida sp. 13
OTU3	Porifera	Calcarea	Calcaronea	Leucosolenida								Leucosolenida sp. 14
OTU7	Porifera	Calcarea	Calcinea	Clathrinida				Clathrinidae				Clathrinidae sp. 1
OTU8	Porifera	Calcarea	Calcinea	Clathrinida				Clathrinidae				Clathrinidae sp. 2
OTU9	Porifera	Calcarea	Calcinea	Clathrinida				Clathrinidae				Clathrinidae sp. 3
OTU10	Porifera	Calcarea	Calcinea	Clathrinida				Clathrinidae				Clathrinidae sp. 4
OTU11	Porifera	Calcarea	Calcinea	Clathrinida				Clathrinidae				Clathrinidae sp. 5
OTU14	Porifera	Calcarea	Calcaronea	Leucosolenida								Leucosolenida sp. 10
OTU15	Porifera	Calcarea	Calcaronea	Leucosolenida								Leucosolenida sp. 1
OTU16	Porifera	Calcarea	Calcaronea	Leucosolenida								Leucosolenida sp. 2
OTU17	Porifera	Calcarea	Calcaronea	Leucosolenida								Leucosolenida sp. 3
OTU19	Porifera	Calcarea	Calcaronea	Leucosolenida								Leucosolenida sp. 5
OTU21	Porifera	Calcarea	Calcaronea	Leucosolenida								Leucosolenida sp. 7
OTU23	Porifera	Calcarea	Calcinea	Clathrinida								Clathrinida sp. 1
OTU24	Porifera	Calcarea	Calcinea	Clathrinida								Clathrinida sp. 2
OTU25	Porifera	Demospongiae	Heteroscleromorpha	Haplosclerida				Chalinidae				Chalinidae sp. 1
OTU26	Porifera	Demospongiae	Heteroscleromorpha	Haplosclerida				Chalinidae		Haliclona		Haliclona sp. 24
OTU27	Porifera	Demospongiae	Heteroscleromorpha	Haplosclerida				Chalinidae		Haliclona		Haliclona sp. 1
OTU28	Porifera	Demospongiae	Heteroscleromorpha	Haplosclerida				Chalinidae		Haliclona		Haliclona sp. 2
OTU29	Porifera	Demospongiae	Heteroscleromorpha	Haplosclerida								Haplosclerida sp. 1
OTU30	Porifera	Demospongiae	Heteroscleromorpha	Haplosclerida								Haplosclerida sp. 2
OTU31	Porifera	Demospongiae	Heteroscleromorpha	Haplosclerida				Chalinidae		Haliclona		Haliclona sp. 3
OTU32	Porifera	Demospongiae	Heteroscleromorpha	Haplosclerida				Chalinidae		Haliclona		Haliclona sp. 4
OTU33	Porifera	Demospongiae	Heteroscleromorpha	Haplosclerida								Haplosclerida sp. 3
OTU35	Porifera	Demospongiae	Heteroscleromorpha	Haplosclerida				Callyspongiidae		Callyspongia		Callyspongia sp. 1
OTU36	Porifera	Demospongiae	Heteroscleromorpha	Haplosclerida								Haplosclerida sp. 6
OTU37	Porifera	Demospongiae	Heteroscleromorpha	Haplosclerida								Haplosclerida sp. 7
OTU38	Porifera	Demospongiae	Heteroscleromorpha	Haplosclerida								Haplosclerida sp. 8
OTU40	Porifera	Demospongiae	Heteroscleromorpha	Haplosclerida				Niphatidae		Gelliodes		Gelliodes wilsoni
OTU41	Porifera	Demospongiae	Heteroscleromorpha	Haplosclerida								Haplosclerida sp. 10
OTU42	Porifera	Demospongiae	Heteroscleromorpha	Tetractinellida	Astrophorina			Ancorinidae				Ancorinidae sp. 1
OTU43	Porifera	Demospongiae	Heteroscleromorpha	Tetractinellida	Astrophorina			Ancorinidae				Ancorinidae sp. 2
OTU44	Porifera	Demospongiae	Heteroscleromorpha	Tetractinellida	Astrophorina			Ancorinidae				Ancorinidae sp. 3
OTU45	Porifera	Demospongiae	Heteroscleromorpha	Tetractinellida	Astrophorina			Ancorinidae				Ancorinidae sp. 4
OTU46	Porifera	Demospongiae	Heteroscleromorpha	Tetractinellida	Astrophorina			Ancorinidae				Ancorinidae sp. 5
OTU48	Porifera	Demospongiae	Heteroscleromorpha	Tetractinellida	Astrophorina			Ancorinidae				Ancorinidae sp. 7
OTU49	Porifera	Demospongiae	Keratosa	Dendroceratida				Darwinellidae		Aplysilla		Aplysilla rosea
OTU50	Porifera	Demospongiae	Keratosa	Dendroceratida								Dendroceratida sp. 3
OTU51	Porifera	Demospongiae	Heteroscleromorpha	Tethyida				Tethyidae		Tethya		Tethya sp. 2
OTU52	Porifera	Demospongiae	Heteroscleromorpha	Tethyida				Tethyidae		Tethya		Tethya sp. 3
OTU53	Porifera	Demospongiae	Heteroscleromorpha	Tethyida				Tethyidae		Tethya		Tethya sp. 4
OTU54	Porifera	Demospongiae	Heteroscleromorpha	Tethyida				Tethyidae		Tethya		Tethya sp. 5
OTU55	Porifera	Demospongiae	Heteroscleromorpha	Tethyida				Tethyidae		Tethya		Tethya sp. 6
OTU56	Porifera	Demospongiae	Keratosa	Dendroceratida				Darwinellidae		Chelonaplysilla		Chelonaplysilla sp. 1
OTU57	Porifera	Demospongiae	Keratosa	Dictyoceratida				Dysideidae		Dysidea		Dysidea sp. 5
OTU58	Porifera	Demospongiae	Verongimorpha	Chondrillida								Chondrillida sp. 1
OTU59	Porifera	Demospongiae	Heteroscleromorpha	Poecilosclerida				Mycalidae		Mycale		Mycale sp. 9
OTU60	Porifera	Demospongiae	Heteroscleromorpha	Poecilosclerida				Mycalidae		Mycale		Mycale sp. 10
OTU61	Porifera	Demospongiae	Heteroscleromorpha	Poecilosclerida				Crambeidae		Monanchora		Monanchora clathrata
OTU62	Porifera	Demospongiae	Heteroscleromorpha	Poecilosclerida								Poecilosclerida sp. 7
OTU64	Porifera	Demospongiae	Heteroscleromorpha	Poecilosclerida				Tedanidae		Tedania		Tedania sp. 1
OTU65	Porifera	Demospongiae	Heteroscleromorpha	Poecilosclerida				Tedanidae		Tedania		Tedania cf. klausi
OTU66	Porifera	Demospongiae	Heteroscleromorpha	Poecilosclerida								Poecilosclerida sp. 1
OTU67	Porifera	Demospongiae	Heteroscleromorpha	Poecilosclerida								Poecilosclerida sp. 2
OTU68	Porifera	Demospongiae	Heteroscleromorpha	Suberitida				Suberitidae				Suberitidae sp. 1
OTU69	Porifera	Demospongiae	Heteroscleromorpha	Suberitida				Suberitidae				Suberitidae sp. 2
OTU70	Porifera	Demospongiae	Heteroscleromorpha	Suberitida				Suberitidae				Suberitidae sp. 3
OTU71	Porifera	Demospongiae	Heteroscleromorpha	Suberitida				Suberitidae				Suberitidae sp. 4
OTU72	Porifera	Demospongiae	Heteroscleromorpha	Suberitida				Suberitidae				Suberitidae sp. 5
OTU73	Porifera	Demospongiae	Heteroscleromorpha	Suberitida				Halichondriidae		Hymeniacidon		Hymeniacidon sp. 1
OTU74	Porifera	Demospongiae	Heteroscleromorpha	Suberitida				Halichondriidae		Hymeniacidon		Hymeniacidon sp. 2
OTU75	Porifera	Demospongiae	Heteroscleromorpha	Suberitida				Halichondriidae		Hymeniacidon		Hymeniacidon sp. 3
OTU77	Porifera	Demospongiae	Heteroscleromorpha	Suberitida				Halichondriidae		Hymeniacidon		Hymeniacidon sp. 5
OTU78	Porifera	Demospongiae	Heteroscleromorpha	Suberitida				Halichondriidae		Halichondria		Halichondria sp. 1
OTU79	Porifera	Demospongiae	Heteroscleromorpha	Suberitida				Halichondriidae		Halichondria		Halichondria sp. 2
OTU80	Porifera	Demospongiae	Heteroscleromorpha	Suberitida				Suberitidae		Terpios		Terpios sp. 1
OTU81	Porifera	Demospongiae	Heteroscleromorpha									Heteroscleromorpha sp. 9
OTU82	Porifera	Homoscleromorpha		Homosclerophorida				Oscarellidae		Oscarella		Oscarella sp. 1
OTU83	Porifera	Homoscleromorpha		Homosclerophorida				Oscarellidae		Oscarella		Oscarella sp. 2
OTU84	Porifera	Homoscleromorpha		Homosclerophorida				Oscarellidae		Oscarella		Oscarella sp. 3
OTU85	Porifera	Homoscleromorpha		Homosclerophorida				Oscarellidae		Oscarella		Oscarella sp. 4
OTU86	Porifera	Homoscleromorpha		Homosclerophorida				Oscarellidae		Oscarella		Oscarella sp. 5
OTU87	Porifera	Homoscleromorpha		Homosclerophorida				Plakinidae		Plakina		Plakina sp. 1
OTU88	Porifera	Homoscleromorpha		Homosclerophorida				Plakinidae		Plakortis		Plakortis sp. 1
OTU89	Porifera	Demospongiae	Verongimorpha									Verongimorpha sp. 1
OTU90	Porifera	Demospongiae	Keratosa	Dictyoceratida				Dysideidae		Dysidea		Dysidea sp. 3
OTU91	Porifera	Calcarea	Calcaronea	Leucosolenida								Leucosolenida sp. 9
OTU93	Porifera	Demospongiae	Heteroscleromorpha	Tethyida				Tethyidae				Tethyidae sp. 1
OTU94	Porifera	Demospongiae	Keratosa	Dictyoceratida				Irciniidae		Ircinia		Ircinia sp. 2
OTU95	Porifera	Demospongiae	Heteroscleromorpha	Poecilosclerida				Coelosphaeridae		Lissodendoryx		Lissodendoryx sp. 1
OTU96	Porifera	Demospongiae	Heteroscleromorpha	Haplosclerida				Chalinidae		Haliclona		Haliclona sp. 11
OTU97	Porifera	Demospongiae	Heteroscleromorpha	Haplosclerida				Chalinidae		Cladocroce		Cladocroce sp. 1
OTU98	Porifera	Calcarea	Calcaronea	Leucosolenida								Leucosolenida sp. 18
OTU99	Porifera	Demospongiae	Heteroscleromorpha	Suberitida				Halichondriidae		Halichondria		Halichondria coerulea
OTU101	Porifera	Demospongiae	Heteroscleromorpha	Poecilosclerida								Poecilosclerida sp. 4
OTU102	Porifera	Demospongiae	Heteroscleromorpha	Poecilosclerida								Poecilosclerida sp. 5
OTU103	Porifera	Demospongiae	Heteroscleromorpha									Heteroscleromorpha sp. 3
OTU104	Porifera	Homoscleromorpha		Homosclerophorida				Oscarellidae		Oscarella		Oscarella sp. 6
OTU106	Porifera	Calcarea	Calcaronea	Leucosolenida								Leucosolenida sp. 22
OTU107	Porifera	Demospongiae	Heteroscleromorpha	Haplosclerida								Haplosclerida sp. 12
OTU108	Porifera	Demospongiae	Heteroscleromorpha	Haplosclerida				Chalinidae				Chalinidae sp. 2
OTU109	Porifera	Demospongiae	Heteroscleromorpha	Poecilosclerida				Coelosphaeridae		Lissodendoryx		Lissodendoryx sp. 2
OTU110	Porifera	Demospongiae	Heteroscleromorpha	Suberitida				Suberitidae		Suberites		Suberites sp. 1
OTU111	Porifera	Demospongiae	Heteroscleromorpha	Haplosclerida								Haplosclerida sp. 13
OTU112	Porifera	Demospongiae	Heteroscleromorpha	Suberitida								Suberitida sp. 3

## Sheet: Supplementary Table S3
Supplementary Table S3. Cumulative diversity and mean diversity indices of Porifera for all time points (after 2 years) collected from mesocosm and reef ARMS (n=6) separated by most abundant sponge groups.
Mean values are reported as mean ± SE.
Taxa group	Classification	mesocosm ARMS						reef ARMS
		Total Observed	Mean Observed	Mean Shannon	Mean Simpson	Total Abundance	Mean Abundance	Total observed	Mean Observed	Mean Shannon	Mean Simpson	Total Abundance	Mean Abundance
Phylum	Porifera	52	22.50±1.82	2.68±0.1	0.91±0.01	2130	355±12.20	37	19.0±0.52	2.47±0.04	0.89±0.01	1065	178.0±10.39
Class	Calcarea	9	6.16±0.48	1.44±0.07	0.69±0.02	551	91.83±8.29	4	3.00±0.26	0.76±0.09	0.44±0.05	116	19.0±2.55
	Homoscleromorpha	4	1.17±0.31	0.23±0.14	0.33±0.17	132	17±6.92	6	2.3±0.50	0.59±0.23	0.34±0.14	71	12.0±4.24
Subclass	Keratosa*	3	0.83± 0.31	0.08±0.08	0.39±0.20	76	13±5.68	2	1.00±0.0	0.00±0.0	0.00±0.0	35	6.0±2.2
	Verongimorpha*	1	0.33± 0.21	0.64±0.0	0.44±0.0	18	3±2.04	1	0.33±0.21	0.00±0.0	0.67±0.21	5	0.83±0.65
	Heteroscleromorpha sp. 9*	0	0.00±0.0	0.00±0.0	0.00±0.0	0	0.00±0.0	1	1.00±0.0	1.61±0.00	0.78±0..00	47	7.83±1.97
Order	Suberitida*	7	3.00±0.26	0.84±0.06	0.52±0.03	430	72±11.97	7	3.50±0.43	0.92±0.1	0.54±0.06	296	49.33±7.55
	Tetractinellida*	5	2.17±0.40	0.44±0.13	0.27±0.07	257	43±8.67	0	0.00±0.0	0.00±0.0	0.00±0.0	0	0.00±0.0
	Poecilosclerida*	6	2.33±0.50	0.55±0.20	0.35±0.12	285	48±11.88	4	2.33±0.21	0.53±0.10	0.33±0.18	163	27.17±4.66
	Tethyida*	4	1.33±0.33	0.23±0.11	0.32±0.15	35	6±2.60	2	1.00±0.26	0.11±0.11	0.25±0.17	23	3.83±1.08
	Haplosclerida*	13	5.17±0.4	1.12±0.10	0.61±0.04	346	58±8.02	10	4.5±0.34	1.00±0.09	0.55±0.06	309	52±5.60
*Sponges within class Demospongiae

## Sheet: Supplementary Table S4
Supplementary Table S4. Results of the Linear mixed effects ANOVA on number of OTUs by habitat and date.
Tukey's post-hoc pairwise comparisons between habitat and date.
Linear mixed effects ANOVA	Factor		numDF	denDF	F-value	p-value
Species richness	Habitat		1	10	13.76	0.004
	Date		12	120	22.62	<0.0001
	Habitat*Date		12	120	3.17	<0.0001
Post-Hoc (Tukey Test)	Pairwise comparison (Habitat * Date)	estimate	SE	df	t.ratio	p-value
Habitat * Date	(2016-07-21 mesocosm) - (2016-08-31 mesocosm)	-3.5	0.819129	120	-4.27283	0.00934891
	(2016-07-21 mesocosm) - (2016-10-26 mesocosm)	-6.16667	1.03187	120	-5.97619	<0.0001
	(2016-07-21 mesocosm) - (2016-12-19 mesocosm)	-9.16667	1.13837	120	-8.05248	<0.0001
	(2016-07-21 mesocosm) - (2017-02-13 mesocosm)	-12.6667	1.19646	120	-10.5868	<0.0001
	(2016-07-21 mesocosm) - (2017-04-10 mesocosm)	-15	1.22928	120	-12.2023	<0.0001
	(2016-07-21 mesocosm) - (2017-06-07 mesocosm)	-15.5	1.24814	120	-12.4185	<0.0001
	(2016-07-21 mesocosm) - (2017-08-01 mesocosm)	-15.1667	1.25907	120	-12.0459	<0.0001
	(2016-07-21 mesocosm) - (2017-09-27 mesocosm)	-13.3333	1.26545	120	-10.5365	<0.0001
	(2016-07-21 mesocosm) - (2017-11-21 mesocosm)	-11.6667	1.26917	120	-9.19233	<0.0001
	(2016-07-21 mesocosm) - (2018-01-19 mesocosm)	-11.8333	1.27136	120	-9.30765	<0.0001
	(2016-07-21 mesocosm) - (2018-03-16 mesocosm)	-12.8333	1.27263	120	-10.0841	<0.0001
	(2016-07-21 mesocosm) - (2018-06-11 mesocosm)	-14	1.27338	120	-10.9943	<0.0001
	(2016-07-21 mesocosm) - (2016-07-21 reef)	-0.166667	1.39192	10	-0.119739	1
	(2016-07-21 mesocosm) - (2016-08-31 reef)	-2	1.39192	10	-1.43686	0.994324
	(2016-07-21 mesocosm) - (2016-10-26 reef)	-5	1.39192	10	-3.59216	0.228649
	(2016-07-21 mesocosm) - (2016-12-19 reef)	-4.83333	1.39192	10	-3.47242	0.26355
	(2016-07-21 mesocosm) - (2017-02-13 reef)	-6.83333	1.39192	10	-4.90928	0.0431445
	(2016-07-21 mesocosm) - (2017-04-10 reef)	-6.66667	1.39192	10	-4.78954	0.050314
	(2016-07-21 mesocosm) - (2017-06-07 reef)	-7.5	1.39192	10	-5.38824	0.0234552
	(2016-07-21 mesocosm) - (2017-08-01 reef)	-9.33333	1.39192	10	-6.70536	0.00475531
	(2016-07-21 mesocosm) - (2017-09-27 reef)	-9.5	1.39192	10	-6.8251	0.00414268
	(2016-07-21 mesocosm) - (2017-11-21 reef)	-10.3333	1.39192	10	-7.42379	0.0021187
	(2016-07-21 mesocosm) - (2018-01-19 reef)	-10.3333	1.39192	10	-7.42379	0.0021187
	(2016-07-21 mesocosm) - (2018-03-16 reef)	-10.3333	1.39192	10	-7.42379	0.0021187
	(2016-07-21 mesocosm) - (2018-06-11 reef)	-11.6667	1.39192	10	-8.3817	0.000773115
	(2016-08-31 mesocosm) - (2016-10-26 mesocosm)	-2.66667	0.819129	120	-3.25549	0.198612
	(2016-08-31 mesocosm) - (2016-12-19 mesocosm)	-5.66667	1.03187	120	-5.49163	6.79565e-05
	(2016-08-31 mesocosm) - (2017-02-13 mesocosm)	-9.16667	1.13837	120	-8.05248	<0.0001
	(2016-08-31 mesocosm) - (2017-04-10 mesocosm)	-11.5	1.19646	120	-9.61169	<0.0001
	(2016-08-31 mesocosm) - (2017-06-07 mesocosm)	-12	1.22928	120	-9.76183	<0.0001
	(2016-08-31 mesocosm) - (2017-08-01 mesocosm)	-11.6667	1.24814	120	-9.34727	<0.0001
	(2016-08-31 mesocosm) - (2017-09-27 mesocosm)	-9.83333	1.25907	120	-7.80998	<0.0001
	(2016-08-31 mesocosm) - (2017-11-21 mesocosm)	-8.16667	1.26545	120	-6.45358	<0.0001
	(2016-08-31 mesocosm) - (2018-01-19 mesocosm)	-8.33333	1.26917	120	-6.56595	<0.0001
	(2016-08-31 mesocosm) - (2018-03-16 mesocosm)	-9.33333	1.27136	120	-7.34124	<0.0001
	(2016-08-31 mesocosm) - (2018-06-11 mesocosm)	-10.5	1.27263	120	-8.2506	<0.0001
	(2016-08-31 mesocosm) - (2016-07-21 reef)	3.33333	1.39192	10	2.39477	0.740203
	(2016-08-31 mesocosm) - (2016-08-31 reef)	1.5	1.39192	10	1.07765	0.999851
	(2016-08-31 mesocosm) - (2016-10-26 reef)	-1.5	1.39192	10	-1.07765	0.999851
	(2016-08-31 mesocosm) - (2016-12-19 reef)	-1.33333	1.39192	10	-0.957909	0.999975
	(2016-08-31 mesocosm) - (2017-02-13 reef)	-3.33333	1.39192	10	-2.39477	0.740203
	(2016-08-31 mesocosm) - (2017-04-10 reef)	-3.16667	1.39192	10	-2.27503	0.796157
	(2016-08-31 mesocosm) - (2017-06-07 reef)	-4	1.39192	10	-2.87373	0.501731
	(2016-08-31 mesocosm) - (2017-08-01 reef)	-5.83333	1.39192	10	-4.19085	0.108536
	(2016-08-31 mesocosm) - (2017-09-27 reef)	-6	1.39192	10	-4.31059	0.0931314
	(2016-08-31 mesocosm) - (2017-11-21 reef)	-6.83333	1.39192	10	-4.90928	0.0431445
	(2016-08-31 mesocosm) - (2018-01-19 reef)	-6.83333	1.39192	10	-4.90928	0.0431445
	(2016-08-31 mesocosm) - (2018-03-16 reef)	-6.83333	1.39192	10	-4.90928	0.0431445
	(2016-08-31 mesocosm) - (2018-06-11 reef)	-8.16667	1.39192	10	-5.86719	0.0129241
	(2016-10-26 mesocosm) - (2016-12-19 mesocosm)	-3	0.819129	120	-3.66243	0.068119
	(2016-10-26 mesocosm) - (2017-02-13 mesocosm)	-6.5	1.03187	120	-6.29922	<0.0001
	(2016-10-26 mesocosm) - (2017-04-10 mesocosm)	-8.83333	1.13837	120	-7.75966	<0.0001
	(2016-10-26 mesocosm) - (2017-06-07 mesocosm)	-9.33333	1.19646	120	-7.80079	<0.0001
	(2016-10-26 mesocosm) - (2017-08-01 mesocosm)	-9	1.22928	120	-7.32137	<0.0001
	(2016-10-26 mesocosm) - (2017-09-27 mesocosm)	-7.16667	1.24814	120	-5.74189	<0.0001
	(2016-10-26 mesocosm) - (2017-11-21 mesocosm)	-5.5	1.25907	120	-4.36829	0.00662301
	(2016-10-26 mesocosm) - (2018-01-19 mesocosm)	-5.66667	1.26545	120	-4.47799	0.00441261
	(2016-10-26 mesocosm) - (2018-03-16 mesocosm)	-6.66667	1.26917	120	-5.25276	0.00019295
	(2016-10-26 mesocosm) - (2018-06-11 mesocosm)	-7.83333	1.27136	120	-6.1614	<0.0001
	(2016-10-26 mesocosm) - (2016-07-21 reef)	6	1.39192	10	4.31059	0.0931314
	(2016-10-26 mesocosm) - (2016-08-31 reef)	4.16667	1.39192	10	2.99347	0.446109
	(2016-10-26 mesocosm) - (2016-10-26 reef)	1.16667	1.39192	10	0.83817	0.999997
	(2016-10-26 mesocosm) - (2016-12-19 reef)	1.33333	1.39192	10	0.957909	0.999975
	(2016-10-26 mesocosm) - (2017-02-13 reef)	-0.666667	1.39192	10	-0.478954	1
	(2016-10-26 mesocosm) - (2017-04-10 reef)	-0.5	1.39192	10	-0.359216	1
	(2016-10-26 mesocosm) - (2017-06-07 reef)	-1.33333	1.39192	10	-0.957909	0.999975
	(2016-10-26 mesocosm) - (2017-08-01 reef)	-3.16667	1.39192	10	-2.27503	0.796157
	(2016-10-26 mesocosm) - (2017-09-27 reef)	-3.33333	1.39192	10	-2.39477	0.740203
	(2016-10-26 mesocosm) - (2017-11-21 reef)	-4.16667	1.39192	10	-2.99347	0.446109
	(2016-10-26 mesocosm) - (2018-01-19 reef)	-4.16667	1.39192	10	-2.99347	0.446109
	(2016-10-26 mesocosm) - (2018-03-16 reef)	-4.16667	1.39192	10	-2.99347	0.446109
	(2016-10-26 mesocosm) - (2018-06-11 reef)	-5.5	1.39192	10	-3.95137	0.146978
	(2016-12-19 mesocosm) - (2017-02-13 mesocosm)	-3.5	0.819129	120	-4.27283	0.00934891
	(2016-12-19 mesocosm) - (2017-04-10 mesocosm)	-5.83333	1.03187	120	-5.65315	<0.0001
	(2016-12-19 mesocosm) - (2017-06-07 mesocosm)	-6.33333	1.13837	120	-5.56353	<0.0001
	(2016-12-19 mesocosm) - (2017-08-01 mesocosm)	-6	1.19646	120	-5.01479	0.000527441
	(2016-12-19 mesocosm) - (2017-09-27 mesocosm)	-4.16667	1.22928	120	-3.38952	0.143291
	(2016-12-19 mesocosm) - (2017-11-21 mesocosm)	-2.5	1.24814	120	-2.00299	0.953719
	(2016-12-19 mesocosm) - (2018-01-19 mesocosm)	-2.66667	1.25907	120	-2.11796	0.919688
	(2016-12-19 mesocosm) - (2018-03-16 mesocosm)	-3.66667	1.26545	120	-2.89753	0.412367
	(2016-12-19 mesocosm) - (2018-06-11 mesocosm)	-4.83333	1.26917	120	-3.80825	0.0440119
	(2016-12-19 mesocosm) - (2016-07-21 reef)	9	1.39192	10	6.46588	0.00628938
	(2016-12-19 mesocosm) - (2016-08-31 reef)	7.16667	1.39192	10	5.14876	0.031769
	(2016-12-19 mesocosm) - (2016-10-26 reef)	4.16667	1.39192	10	2.99347	0.446109
	(2016-12-19 mesocosm) - (2016-12-19 reef)	4.33333	1.39192	10	3.1132	0.394119
	(2016-12-19 mesocosm) - (2017-02-13 reef)	2.33333	1.39192	10	1.67634	0.974525
	(2016-12-19 mesocosm) - (2017-04-10 reef)	2.5	1.39192	10	1.79608	0.954912
	(2016-12-19 mesocosm) - (2017-06-07 reef)	1.66667	1.39192	10	1.19739	0.99936
	(2016-12-19 mesocosm) - (2017-08-01 reef)	-0.166667	1.39192	10	-0.119739	1
	(2016-12-19 mesocosm) - (2017-09-27 reef)	-0.333333	1.39192	10	-0.239477	1
	(2016-12-19 mesocosm) - (2017-11-21 reef)	-1.16667	1.39192	10	-0.83817	0.999997
	(2016-12-19 mesocosm) - (2018-01-19 reef)	-1.16667	1.39192	10	-0.83817	0.999997
	(2016-12-19 mesocosm) - (2018-03-16 reef)	-1.16667	1.39192	10	-0.83817	0.999997
	(2016-12-19 mesocosm) - (2018-06-11 reef)	-2.5	1.39192	10	-1.79608	0.954912
	(2017-02-13 mesocosm) - (2017-04-10 mesocosm)	-2.33333	0.819129	120	-2.84856	0.447929
	(2017-02-13 mesocosm) - (2017-06-07 mesocosm)	-2.83333	1.03187	120	-2.74582	0.525309
	(2017-02-13 mesocosm) - (2017-08-01 mesocosm)	-2.5	1.13837	120	-2.19613	0.888755
	(2017-02-13 mesocosm) - (2017-09-27 mesocosm)	-0.666667	1.19646	120	-0.557199	1
	(2017-02-13 mesocosm) - (2017-11-21 mesocosm)	1	1.22928	120	0.813486	1
	(2017-02-13 mesocosm) - (2018-01-19 mesocosm)	0.833333	1.24814	120	0.667662	1
	(2017-02-13 mesocosm) - (2018-03-16 mesocosm)	-0.166667	1.25907	120	-0.132373	1
	(2017-02-13 mesocosm) - (2018-06-11 mesocosm)	-1.33333	1.26545	120	-1.05365	0.999998
	(2017-02-13 mesocosm) - (2016-07-21 reef)	12.5	1.39192	10	8.9804	0.000427578
	(2017-02-13 mesocosm) - (2016-08-31 reef)	10.6667	1.39192	10	7.66327	0.00163467
	(2017-02-13 mesocosm) - (2016-10-26 reef)	7.66667	1.39192	10	5.50798	0.0201788
	(2017-02-13 mesocosm) - (2016-12-19 reef)	7.83333	1.39192	10	5.62771	0.0173763
	(2017-02-13 mesocosm) - (2017-02-13 reef)	5.83333	1.39192	10	4.19085	0.108536
	(2017-02-13 mesocosm) - (2017-04-10 reef)	6	1.39192	10	4.31059	0.0931314
	(2017-02-13 mesocosm) - (2017-06-07 reef)	5.16667	1.39192	10	3.7119	0.197783
	(2017-02-13 mesocosm) - (2017-08-01 reef)	3.33333	1.39192	10	2.39477	0.740203
	(2017-02-13 mesocosm) - (2017-09-27 reef)	3.16667	1.39192	10	2.27503	0.796157
	(2017-02-13 mesocosm) - (2017-11-21 reef)	2.33333	1.39192	10	1.67634	0.974525
	(2017-02-13 mesocosm) - (2018-01-19 reef)	2.33333	1.39192	10	1.67634	0.974525
	(2017-02-13 mesocosm) - (2018-03-16 reef)	2.33333	1.39192	10	1.67634	0.974525
	(2017-02-13 mesocosm) - (2018-06-11 reef)	1	1.39192	10	0.718432	1
	(2017-04-10 mesocosm) - (2017-06-07 mesocosm)	-0.5	0.819129	120	-0.610405	1
	(2017-04-10 mesocosm) - (2017-08-01 mesocosm)	-0.166667	1.03187	120	-0.161519	1
	(2017-04-10 mesocosm) - (2017-09-27 mesocosm)	1.66667	1.13837	120	1.46409	0.999258
	(2017-04-10 mesocosm) - (2017-11-21 mesocosm)	3.33333	1.19646	120	2.786	0.494711
	(2017-04-10 mesocosm) - (2018-01-19 mesocosm)	3.16667	1.22928	120	2.57604	0.654881
	(2017-04-10 mesocosm) - (2018-03-16 mesocosm)	2.16667	1.24814	120	1.73592	0.991361
	(2017-04-10 mesocosm) - (2018-06-11 mesocosm)	1	1.25907	120	0.794235	1
	(2017-04-10 mesocosm) - (2016-07-21 reef)	14.8333	1.39192	10	10.6567	9.41415e-05
	(2017-04-10 mesocosm) - (2016-08-31 reef)	13	1.39192	10	9.33961	0.000303655
	(2017-04-10 mesocosm) - (2016-10-26 reef)	10	1.39192	10	7.18432	0.00275993
	(2017-04-10 mesocosm) - (2016-12-19 reef)	10.1667	1.39192	10	7.30405	0.00241662
	(2017-04-10 mesocosm) - (2017-02-13 reef)	8.16667	1.39192	10	5.86719	0.0129241
	(2017-04-10 mesocosm) - (2017-04-10 reef)	8.33333	1.39192	10	5.98693	0.0111643
	(2017-04-10 mesocosm) - (2017-06-07 reef)	7.5	1.39192	10	5.38824	0.0234552
	(2017-04-10 mesocosm) - (2017-08-01 reef)	5.66667	1.39192	10	4.07111	0.126379
	(2017-04-10 mesocosm) - (2017-09-27 reef)	5.5	1.39192	10	3.95137	0.146978
	(2017-04-10 mesocosm) - (2017-11-21 reef)	4.66667	1.39192	10	3.35268	0.302709
	(2017-04-10 mesocosm) - (2018-01-19 reef)	4.66667	1.39192	10	3.35268	0.302709
	(2017-04-10 mesocosm) - (2018-03-16 reef)	4.66667	1.39192	10	3.35268	0.302709
	(2017-04-10 mesocosm) - (2018-06-11 reef)	3.33333	1.39192	10	2.39477	0.740203
	(2017-06-07 mesocosm) - (2017-08-01 mesocosm)	0.333333	0.819129	120	0.406936	1
	(2017-06-07 mesocosm) - (2017-09-27 mesocosm)	2.16667	1.03187	120	2.09974	0.925967
	(2017-06-07 mesocosm) - (2017-11-21 mesocosm)	3.83333	1.13837	120	3.3674	0.151504
	(2017-06-07 mesocosm) - (2018-01-19 mesocosm)	3.66667	1.19646	120	3.0646	0.3012
	(2017-06-07 mesocosm) - (2018-03-16 mesocosm)	2.66667	1.22928	120	2.1693	0.900111
	(2017-06-07 mesocosm) - (2018-06-11 mesocosm)	1.5	1.24814	120	1.20179	0.999975
	(2017-06-07 mesocosm) - (2016-07-21 reef)	15.3333	1.39192	10	11.016	6.99432e-05
	(2017-06-07 mesocosm) - (2016-08-31 reef)	13.5	1.39192	10	9.69883	0.000217762
	(2017-06-07 mesocosm) - (2016-10-26 reef)	10.5	1.39192	10	7.54353	0.00185985
	(2017-06-07 mesocosm) - (2016-12-19 reef)	10.6667	1.39192	10	7.66327	0.00163467
	(2017-06-07 mesocosm) - (2017-02-13 reef)	8.66667	1.39192	10	6.22641	0.00835951
	(2017-06-07 mesocosm) - (2017-04-10 reef)	8.83333	1.39192	10	6.34615	0.00724653
	(2017-06-07 mesocosm) - (2017-06-07 reef)	8	1.39192	10	5.74745	0.0149779
	(2017-06-07 mesocosm) - (2017-08-01 reef)	6.16667	1.39192	10	4.43033	0.0798664
	(2017-06-07 mesocosm) - (2017-09-27 reef)	6	1.39192	10	4.31059	0.0931314
	(2017-06-07 mesocosm) - (2017-11-21 reef)	5.16667	1.39192	10	3.7119	0.197783
	(2017-06-07 mesocosm) - (2018-01-19 reef)	5.16667	1.39192	10	3.7119	0.197783
	(2017-06-07 mesocosm) - (2018-03-16 reef)	5.16667	1.39192	10	3.7119	0.197783
	(2017-06-07 mesocosm) - (2018-06-11 reef)	3.83333	1.39192	10	2.75399	0.560209
	(2017-08-01 mesocosm) - (2017-09-27 mesocosm)	1.83333	0.819129	120	2.23815	0.869423
	(2017-08-01 mesocosm) - (2017-11-21 mesocosm)	3.5	1.03187	120	3.39189	0.142434
	(2017-08-01 mesocosm) - (2018-01-19 mesocosm)	3.33333	1.13837	120	2.92817	0.390705
	(2017-08-01 mesocosm) - (2018-03-16 mesocosm)	2.33333	1.19646	120	1.9502	0.965186
	(2017-08-01 mesocosm) - (2018-06-11 mesocosm)	1.16667	1.22928	120	0.949067	1
	(2017-08-01 mesocosm) - (2016-07-21 reef)	15	1.39192	10	10.7765	8.51806e-05
	(2017-08-01 mesocosm) - (2016-08-31 reef)	13.1667	1.39192	10	9.45935	0.000271504
	(2017-08-01 mesocosm) - (2016-10-26 reef)	10.1667	1.39192	10	7.30405	0.00241662
	(2017-08-01 mesocosm) - (2016-12-19 reef)	10.3333	1.39192	10	7.42379	0.0021187
	(2017-08-01 mesocosm) - (2017-02-13 reef)	8.33333	1.39192	10	5.98693	0.0111643
	(2017-08-01 mesocosm) - (2017-04-10 reef)	8.5	1.39192	10	6.10667	0.00965498
	(2017-08-01 mesocosm) - (2017-06-07 reef)	7.66667	1.39192	10	5.50798	0.0201788
	(2017-08-01 mesocosm) - (2017-08-01 reef)	5.83333	1.39192	10	4.19085	0.108536
	(2017-08-01 mesocosm) - (2017-09-27 reef)	5.66667	1.39192	10	4.07111	0.126379
	(2017-08-01 mesocosm) - (2017-11-21 reef)	4.83333	1.39192	10	3.47242	0.26355
	(2017-08-01 mesocosm) - (2018-01-19 reef)	4.83333	1.39192	10	3.47242	0.26355
	(2017-08-01 mesocosm) - (2018-03-16 reef)	4.83333	1.39192	10	3.47242	0.26355
	(2017-08-01 mesocosm) - (2018-06-11 reef)	3.5	1.39192	10	2.51451	0.681007
	(2017-09-27 mesocosm) - (2017-11-21 mesocosm)	1.66667	0.819129	120	2.03468	0.945631
	(2017-09-27 mesocosm) - (2018-01-19 mesocosm)	1.5	1.03187	120	1.45367	0.999337
	(2017-09-27 mesocosm) - (2018-03-16 mesocosm)	0.5	1.13837	120	0.439226	1
	(2017-09-27 mesocosm) - (2018-06-11 mesocosm)	-0.666667	1.19646	120	-0.557199	1
	(2017-09-27 mesocosm) - (2016-07-21 reef)	13.1667	1.39192	10	9.45935	0.000271504
	(2017-09-27 mesocosm) - (2016-08-31 reef)	11.3333	1.39192	10	8.14222	0.00098758
	(2017-09-27 mesocosm) - (2016-10-26 reef)	8.33333	1.39192	10	5.98693	0.0111643
	(2017-09-27 mesocosm) - (2016-12-19 reef)	8.5	1.39192	10	6.10667	0.00965498
	(2017-09-27 mesocosm) - (2017-02-13 reef)	6.5	1.39192	10	4.66981	0.0586906
	(2017-09-27 mesocosm) - (2017-04-10 reef)	6.66667	1.39192	10	4.78954	0.050314
	(2017-09-27 mesocosm) - (2017-06-07 reef)	5.83333	1.39192	10	4.19085	0.108536
	(2017-09-27 mesocosm) - (2017-08-01 reef)	4	1.39192	10	2.87373	0.501731
	(2017-09-27 mesocosm) - (2017-09-27 reef)	3.83333	1.39192	10	2.75399	0.560209
	(2017-09-27 mesocosm) - (2017-11-21 reef)	3	1.39192	10	2.15529	0.846995
	(2017-09-27 mesocosm) - (2018-01-19 reef)	3	1.39192	10	2.15529	0.846995
	(2017-09-27 mesocosm) - (2018-03-16 reef)	3	1.39192	10	2.15529	0.846995
	(2017-09-27 mesocosm) - (2018-06-11 reef)	1.66667	1.39192	10	1.19739	0.99936
	(2017-11-21 mesocosm) - (2018-01-19 mesocosm)	-0.166667	0.819129	120	-0.203468	1
	(2017-11-21 mesocosm) - (2018-03-16 mesocosm)	-1.16667	1.03187	120	-1.13063	0.999992
	(2017-11-21 mesocosm) - (2018-06-11 mesocosm)	-2.33333	1.13837	120	-2.04972	0.941459
	(2017-11-21 mesocosm) - (2016-07-21 reef)	11.5	1.39192	10	8.26196	0.000873285
	(2017-11-21 mesocosm) - (2016-08-31 reef)	9.66667	1.39192	10	6.94484	0.00361356
	(2017-11-21 mesocosm) - (2016-10-26 reef)	6.66667	1.39192	10	4.78954	0.050314
	(2017-11-21 mesocosm) - (2016-12-19 reef)	6.83333	1.39192	10	4.90928	0.0431445
	(2017-11-21 mesocosm) - (2017-02-13 reef)	4.83333	1.39192	10	3.47242	0.26355
	(2017-11-21 mesocosm) - (2017-04-10 reef)	5	1.39192	10	3.59216	0.228649
	(2017-11-21 mesocosm) - (2017-06-07 reef)	4.16667	1.39192	10	2.99347	0.446109
	(2017-11-21 mesocosm) - (2017-08-01 reef)	2.33333	1.39192	10	1.67634	0.974525
	(2017-11-21 mesocosm) - (2017-09-27 reef)	2.16667	1.39192	10	1.5566	0.987126
	(2017-11-21 mesocosm) - (2017-11-21 reef)	1.33333	1.39192	10	0.957909	0.999975
	(2017-11-21 mesocosm) - (2018-01-19 reef)	1.33333	1.39192	10	0.957909	0.999975
	(2017-11-21 mesocosm) - (2018-03-16 reef)	1.33333	1.39192	10	0.957909	0.999975
	(2017-11-21 mesocosm) - (2018-06-11 reef)	1.97342e-14	1.39192	10	1.41777e-14	1
	(2018-01-19 mesocosm) - (2018-03-16 mesocosm)	-1	0.819129	120	-1.22081	0.999966
	(2018-01-19 mesocosm) - (2018-06-11 mesocosm)	-2.16667	1.03187	120	-2.09974	0.925967
	(2018-01-19 mesocosm) - (2016-07-21 reef)	11.6667	1.39192	10	8.3817	0.000773115
	(2018-01-19 mesocosm) - (2016-08-31 reef)	9.83333	1.39192	10	7.06458	0.00315602
	(2018-01-19 mesocosm) - (2016-10-26 reef)	6.83333	1.39192	10	4.90928	0.0431445
	(2018-01-19 mesocosm) - (2016-12-19 reef)	7	1.39192	10	5.02902	0.0370122
	(2018-01-19 mesocosm) - (2017-02-13 reef)	5	1.39192	10	3.59216	0.228649
	(2018-01-19 mesocosm) - (2017-04-10 reef)	5.16667	1.39192	10	3.7119	0.197783
	(2018-01-19 mesocosm) - (2017-06-07 reef)	4.33333	1.39192	10	3.1132	0.394119
	(2018-01-19 mesocosm) - (2017-08-01 reef)	2.5	1.39192	10	1.79608	0.954912
	(2018-01-19 mesocosm) - (2017-09-27 reef)	2.33333	1.39192	10	1.67634	0.974525
	(2018-01-19 mesocosm) - (2017-11-21 reef)	1.5	1.39192	10	1.07765	0.999851
	(2018-01-19 mesocosm) - (2018-01-19 reef)	1.5	1.39192	10	1.07765	0.999851
	(2018-01-19 mesocosm) - (2018-03-16 reef)	1.5	1.39192	10	1.07765	0.999851
	(2018-01-19 mesocosm) - (2018-06-11 reef)	0.166667	1.39192	10	0.119739	1
	(2018-03-16 mesocosm) - (2018-06-11 mesocosm)	-1.16667	0.819129	120	-1.42428	0.999522
	(2018-03-16 mesocosm) - (2016-07-21 reef)	12.6667	1.39192	10	9.10013	0.000381066
	(2018-03-16 mesocosm) - (2016-08-31 reef)	10.8333	1.39192	10	7.78301	0.00143854
	(2018-03-16 mesocosm) - (2016-10-26 reef)	7.83333	1.39192	10	5.62771	0.0173763
	(2018-03-16 mesocosm) - (2016-12-19 reef)	8	1.39192	10	5.74745	0.0149779
	(2018-03-16 mesocosm) - (2017-02-13 reef)	6	1.39192	10	4.31059	0.0931314
	(2018-03-16 mesocosm) - (2017-04-10 reef)	6.16667	1.39192	10	4.43033	0.0798664
	(2018-03-16 mesocosm) - (2017-06-07 reef)	5.33333	1.39192	10	3.83164	0.170668
	(2018-03-16 mesocosm) - (2017-08-01 reef)	3.5	1.39192	10	2.51451	0.681007
	(2018-03-16 mesocosm) - (2017-09-27 reef)	3.33333	1.39192	10	2.39477	0.740203
	(2018-03-16 mesocosm) - (2017-11-21 reef)	2.5	1.39192	10	1.79608	0.954912
	(2018-03-16 mesocosm) - (2018-01-19 reef)	2.5	1.39192	10	1.79608	0.954912
	(2018-03-16 mesocosm) - (2018-03-16 reef)	2.5	1.39192	10	1.79608	0.954912
	(2018-03-16 mesocosm) - (2018-06-11 reef)	1.16667	1.39192	10	0.83817	0.999997
	(2018-06-11 mesocosm) - (2016-07-21 reef)	13.8333	1.39192	10	9.9383	0.000175424
	(2018-06-11 mesocosm) - (2016-08-31 reef)	12	1.39192	10	8.62118	0.000608002
	(2018-06-11 mesocosm) - (2016-10-26 reef)	9	1.39192	10	6.46588	0.00628938
	(2018-06-11 mesocosm) - (2016-12-19 reef)	9.16667	1.39192	10	6.58562	0.0054654
	(2018-06-11 mesocosm) - (2017-02-13 reef)	7.16667	1.39192	10	5.14876	0.031769
	(2018-06-11 mesocosm) - (2017-04-10 reef)	7.33333	1.39192	10	5.2685	0.0272869
	(2018-06-11 mesocosm) - (2017-06-07 reef)	6.5	1.39192	10	4.66981	0.0586906
	(2018-06-11 mesocosm) - (2017-08-01 reef)	4.66667	1.39192	10	3.35268	0.302709
	(2018-06-11 mesocosm) - (2017-09-27 reef)	4.5	1.39192	10	3.23294	0.346242
	(2018-06-11 mesocosm) - (2017-11-21 reef)	3.66667	1.39192	10	2.63425	0.620442
	(2018-06-11 mesocosm) - (2018-01-19 reef)	3.66667	1.39192	10	2.63425	0.620442
	(2018-06-11 mesocosm) - (2018-03-16 reef)	3.66667	1.39192	10	2.63425	0.620442
	(2018-06-11 mesocosm) - (2018-06-11 reef)	2.33333	1.39192	10	1.67634	0.974525
	(2016-07-21 reef) - (2016-08-31 reef)	-1.83333	0.819129	120	-2.23815	0.869423
	(2016-07-21 reef) - (2016-10-26 reef)	-4.83333	1.03187	120	-4.68404	0.00200325
	(2016-07-21 reef) - (2016-12-19 reef)	-4.66667	1.13837	120	-4.09944	0.0171069
	(2016-07-21 reef) - (2017-02-13 reef)	-6.66667	1.19646	120	-5.57199	<0.0001
	(2016-07-21 reef) - (2017-04-10 reef)	-6.5	1.22928	120	-5.28766	0.000166006
	(2016-07-21 reef) - (2017-06-07 reef)	-7.33333	1.24814	120	-5.87543	<0.0001
	(2016-07-21 reef) - (2017-08-01 reef)	-9.16667	1.25907	120	-7.28049	<0.0001
	(2016-07-21 reef) - (2017-09-27 reef)	-9.33333	1.26545	120	-7.37552	<0.0001
	(2016-07-21 reef) - (2017-11-21 reef)	-10.1667	1.26917	120	-8.01046	<0.0001
	(2016-07-21 reef) - (2018-01-19 reef)	-10.1667	1.27136	120	-7.99671	<0.0001
	(2016-07-21 reef) - (2018-03-16 reef)	-10.1667	1.27263	120	-7.98868	<0.0001
	(2016-07-21 reef) - (2018-06-11 reef)	-11.5	1.27338	120	-9.03105	<0.0001
	(2016-08-31 reef) - (2016-10-26 reef)	-3	0.819129	120	-3.66243	0.068119
	(2016-08-31 reef) - (2016-12-19 reef)	-2.83333	1.03187	120	-2.74582	0.525309
	(2016-08-31 reef) - (2017-02-13 reef)	-4.83333	1.13837	120	-4.24585	0.01029
	(2016-08-31 reef) - (2017-04-10 reef)	-4.66667	1.19646	120	-3.90039	0.0329667
	(2016-08-31 reef) - (2017-06-07 reef)	-5.5	1.22928	120	-4.47417	0.00447626
	(2016-08-31 reef) - (2017-08-01 reef)	-7.33333	1.24814	120	-5.87543	<0.0001
	(2016-08-31 reef) - (2017-09-27 reef)	-7.5	1.25907	120	-5.95676	<0.0001
	(2016-08-31 reef) - (2017-11-21 reef)	-8.33333	1.26545	120	-6.58528	<0.0001
	(2016-08-31 reef) - (2018-01-19 reef)	-8.33333	1.26917	120	-6.56595	<0.0001
	(2016-08-31 reef) - (2018-03-16 reef)	-8.33333	1.27136	120	-6.55468	<0.0001
	(2016-08-31 reef) - (2018-06-11 reef)	-9.66667	1.27263	120	-7.59579	<0.0001
	(2016-10-26 reef) - (2016-12-19 reef)	0.166667	0.819129	120	0.203468	1
	(2016-10-26 reef) - (2017-02-13 reef)	-1.83333	1.03187	120	-1.7767	0.988368
	(2016-10-26 reef) - (2017-04-10 reef)	-1.66667	1.13837	120	-1.46409	0.999258
	(2016-10-26 reef) - (2017-06-07 reef)	-2.5	1.19646	120	-2.0895	0.929346
	(2016-10-26 reef) - (2017-08-01 reef)	-4.33333	1.22928	120	-3.52511	0.10029
	(2016-10-26 reef) - (2017-09-27 reef)	-4.5	1.24814	120	-3.60538	0.0802345
	(2016-10-26 reef) - (2017-11-21 reef)	-5.33333	1.25907	120	-4.23592	0.010658
	(2016-10-26 reef) - (2018-01-19 reef)	-5.33333	1.26545	120	-4.21458	0.01149
	(2016-10-26 reef) - (2018-03-16 reef)	-5.33333	1.26917	120	-4.20221	0.0119996
	(2016-10-26 reef) - (2018-06-11 reef)	-6.66667	1.27136	120	-5.24375	0.00020057
	(2016-12-19 reef) - (2017-02-13 reef)	-2	0.819129	120	-2.44162	0.750833
	(2016-12-19 reef) - (2017-04-10 reef)	-1.83333	1.03187	120	-1.7767	0.988368
	(2016-12-19 reef) - (2017-06-07 reef)	-2.66667	1.13837	120	-2.34254	0.813438
	(2016-12-19 reef) - (2017-08-01 reef)	-4.5	1.19646	120	-3.76109	0.0508322
	(2016-12-19 reef) - (2017-09-27 reef)	-4.66667	1.22928	120	-3.79627	0.0456646
	(2016-12-19 reef) - (2017-11-21 reef)	-5.5	1.24814	120	-4.40657	0.00575485
	(2016-12-19 reef) - (2018-01-19 reef)	-5.5	1.25907	120	-4.36829	0.00662301
	(2016-12-19 reef) - (2018-03-16 reef)	-5.5	1.26545	120	-4.34629	0.00717599
	(2016-12-19 reef) - (2018-06-11 reef)	-6.83333	1.26917	120	-5.38408	0.000109153
	(2017-02-13 reef) - (2017-04-10 reef)	0.166667	0.819129	120	0.203468	1
	(2017-02-13 reef) - (2017-06-07 reef)	-0.666667	1.03187	120	-0.646074	1
	(2017-02-13 reef) - (2017-08-01 reef)	-2.5	1.13837	120	-2.19613	0.888755
	(2017-02-13 reef) - (2017-09-27 reef)	-2.66667	1.19646	120	-2.2288	0.87389
	(2017-02-13 reef) - (2017-11-21 reef)	-3.5	1.22928	120	-2.8472	0.448928
	(2017-02-13 reef) - (2018-01-19 reef)	-3.5	1.24814	120	-2.80418	0.480985
	(2017-02-13 reef) - (2018-03-16 reef)	-3.5	1.25907	120	-2.77982	0.49939
	(2017-02-13 reef) - (2018-06-11 reef)	-4.83333	1.26545	120	-3.81947	0.0425132
	(2017-04-10 reef) - (2017-06-07 reef)	-0.833333	0.819129	120	-1.01734	0.999999
	(2017-04-10 reef) - (2017-08-01 reef)	-2.66667	1.03187	120	-2.5843	0.648701
	(2017-04-10 reef) - (2017-09-27 reef)	-2.83333	1.13837	120	-2.48895	0.718237
	(2017-04-10 reef) - (2017-11-21 reef)	-3.66667	1.19646	120	-3.0646	0.3012
	(2017-04-10 reef) - (2018-01-19 reef)	-3.66667	1.22928	120	-2.98278	0.35343
	(2017-04-10 reef) - (2018-03-16 reef)	-3.66667	1.24814	120	-2.93771	0.384067
	(2017-04-10 reef) - (2018-06-11 reef)	-5	1.25907	120	-3.97118	0.0262342
	(2017-06-07 reef) - (2017-08-01 reef)	-1.83333	0.819129	120	-2.23815	0.869423
	(2017-06-07 reef) - (2017-09-27 reef)	-2	1.03187	120	-1.93822	0.96746
	(2017-06-07 reef) - (2017-11-21 reef)	-2.83333	1.13837	120	-2.48895	0.718237
	(2017-06-07 reef) - (2018-01-19 reef)	-2.83333	1.19646	120	-2.3681	0.798103
	(2017-06-07 reef) - (2018-03-16 reef)	-2.83333	1.22928	120	-2.30488	0.834905
	(2017-06-07 reef) - (2018-06-11 reef)	-4.16667	1.24814	120	-3.33831	0.162846
	(2017-08-01 reef) - (2017-09-27 reef)	-0.166667	0.819129	120	-0.203468	1
	(2017-08-01 reef) - (2017-11-21 reef)	-1	1.03187	120	-0.969111	1
	(2017-08-01 reef) - (2018-01-19 reef)	-1	1.13837	120	-0.878452	1
	(2017-08-01 reef) - (2018-03-16 reef)	-1	1.19646	120	-0.835799	1
	(2017-08-01 reef) - (2018-06-11 reef)	-2.33333	1.22928	120	-1.89813	0.974262
	(2017-09-27 reef) - (2017-11-21 reef)	-0.833333	0.819129	120	-1.01734	0.999999
	(2017-09-27 reef) - (2018-01-19 reef)	-0.833333	1.03187	120	-0.807593	1
	(2017-09-27 reef) - (2018-03-16 reef)	-0.833333	1.13837	120	-0.732043	1
	(2017-09-27 reef) - (2018-06-11 reef)	-2.16667	1.19646	120	-1.8109	0.985256
	(2017-11-21 reef) - (2018-01-19 reef)	-2.22045e-14	0.819129	120	-2.71074e-14	1
	(2017-11-21 reef) - (2018-03-16 reef)	-1.68754e-14	1.03187	120	-1.63541e-14	1
	(2017-11-21 reef) - (2018-06-11 reef)	-1.33333	1.13837	120	-1.17127	0.999984
	(2018-01-19 reef) - (2018-03-16 reef)	5.32907e-15	0.819129	120	6.50578e-15	1
	(2018-01-19 reef) - (2018-06-11 reef)	-1.33333	1.03187	120	-1.29215	0.999907
	(2018-03-16 reef) - (2018-06-11 reef)	-1.33333	0.819129	120	-1.62775	0.996389

## Sheet: Supplementary Table S5
Supplementary Table S5. Results of the Linear mixed effects ANOVA on abundance of OTUs by habitat and date.
Tukey's post-hoc pairwise comparisons between habitat and date
Linear mixed effects ANOVA	Factor		numDF	denDF	F-value	p-value
Species Abundance	Habitat		1	10	114.04	<0.0001
	Date		12	120	36.39	<0.0001
	Habitat*time point		12	120	6.74	<0.0001
Post-Hoc (Tukey Test)	Pairwise comparison	estimate	SE	df	t.ratio	p-value
Habitat * Date	(2016-07-21 mesocosm) - (2016-08-31 mesocosm)	-8.5	1.61702	120	-5.25659	0.000189801
	(2016-07-21 mesocosm) - (2016-10-26 mesocosm)	-14	2.00106	120	-6.99628	<0.0001
	(2016-07-21 mesocosm) - (2016-12-19 mesocosm)	-21.3333	2.17777	120	-9.79597	<0.0001
	(2016-07-21 mesocosm) - (2017-02-13 mesocosm)	-33.3333	2.26607	120	-14.7098	<0.0001
	(2016-07-21 mesocosm) - (2017-04-10 mesocosm)	-35.5	2.31162	120	-15.3572	<0.0001
	(2016-07-21 mesocosm) - (2017-06-07 mesocosm)	-39	2.33546	120	-16.699	<0.0001
	(2016-07-21 mesocosm) - (2017-08-01 mesocosm)	-37	2.34804	120	-15.7578	<0.0001
	(2016-07-21 mesocosm) - (2017-09-27 mesocosm)	-34.1667	2.35469	120	-14.51	<0.0001
	(2016-07-21 mesocosm) - (2017-11-21 mesocosm)	-30.6667	2.35822	120	-13.0042	<0.0001
	(2016-07-21 mesocosm) - (2018-01-19 mesocosm)	-33	2.36009	120	-13.9825	<0.0001
	(2016-07-21 mesocosm) - (2018-03-16 mesocosm)	-34	2.36109	120	-14.4001	<0.0001
	(2016-07-21 mesocosm) - (2018-06-11 mesocosm)	-34.5	2.36162	120	-14.6086	<0.0001
	(2016-07-21 mesocosm) - (2016-07-21 reef)	-0.166667	2.39878	10	-0.0694797	1
	(2016-07-21 mesocosm) - (2016-08-31 reef)	-3.5	2.39878	10	-1.45907	0.993315
	(2016-07-21 mesocosm) - (2016-10-26 reef)	-6.83333	2.39878	10	-2.84867	0.513763
	(2016-07-21 mesocosm) - (2016-12-19 reef)	-7.66667	2.39878	10	-3.19607	0.36053
	(2016-07-21 mesocosm) - (2017-02-13 reef)	-10.5	2.39878	10	-4.37722	0.0855035
	(2016-07-21 mesocosm) - (2017-04-10 reef)	-10.1667	2.39878	10	-4.23826	0.102162
	(2016-07-21 mesocosm) - (2017-06-07 reef)	-14.5	2.39878	10	-6.04474	0.0104067
	(2016-07-21 mesocosm) - (2017-08-01 reef)	-18.6667	2.39878	10	-7.78173	0.0014405
	(2016-07-21 mesocosm) - (2017-09-27 reef)	-19.1667	2.39878	10	-7.99017	0.00115649
	(2016-07-21 mesocosm) - (2017-11-21 reef)	-20.5	2.39878	10	-8.54601	0.000655308
	(2016-07-21 mesocosm) - (2018-01-19 reef)	-21.8333	2.39878	10	-9.10185	0.000380442
	(2016-07-21 mesocosm) - (2018-03-16 reef)	-21.3333	2.39878	10	-8.89341	0.000465207
	(2016-07-21 mesocosm) - (2018-06-11 reef)	-22.6667	2.39878	10	-9.44925	0.000274068
	(2016-08-31 mesocosm) - (2016-10-26 mesocosm)	-5.5	1.61702	120	-3.40132	0.139055
	(2016-08-31 mesocosm) - (2016-12-19 mesocosm)	-12.8333	2.00106	120	-6.41325	<0.0001
	(2016-08-31 mesocosm) - (2017-02-13 mesocosm)	-24.8333	2.17777	120	-11.4031	<0.0001
	(2016-08-31 mesocosm) - (2017-04-10 mesocosm)	-27	2.26607	120	-11.9149	<0.0001
	(2016-08-31 mesocosm) - (2017-06-07 mesocosm)	-30.5	2.31162	120	-13.1942	<0.0001
	(2016-08-31 mesocosm) - (2017-08-01 mesocosm)	-28.5	2.33546	120	-12.2031	<0.0001
	(2016-08-31 mesocosm) - (2017-09-27 mesocosm)	-25.6667	2.34804	120	-10.9311	<0.0001
	(2016-08-31 mesocosm) - (2017-11-21 mesocosm)	-22.1667	2.35469	120	-9.41383	<0.0001
	(2016-08-31 mesocosm) - (2018-01-19 mesocosm)	-24.5	2.35822	120	-10.3892	<0.0001
	(2016-08-31 mesocosm) - (2018-03-16 mesocosm)	-25.5	2.36009	120	-10.8047	<0.0001
	(2016-08-31 mesocosm) - (2018-06-11 mesocosm)	-26	2.36109	120	-11.0119	<0.0001
	(2016-08-31 mesocosm) - (2016-07-21 reef)	8.33333	2.39878	10	3.47399	0.263066
	(2016-08-31 mesocosm) - (2016-08-31 reef)	5	2.39878	10	2.08439	0.873999
	(2016-08-31 mesocosm) - (2016-10-26 reef)	1.66667	2.39878	10	0.694797	1
	(2016-08-31 mesocosm) - (2016-12-19 reef)	0.833333	2.39878	10	0.347399	1
	(2016-08-31 mesocosm) - (2017-02-13 reef)	-2	2.39878	10	-0.833757	0.999998
	(2016-08-31 mesocosm) - (2017-04-10 reef)	-1.66667	2.39878	10	-0.694797	1
	(2016-08-31 mesocosm) - (2017-06-07 reef)	-6	2.39878	10	-2.50127	0.687653
	(2016-08-31 mesocosm) - (2017-08-01 reef)	-10.1667	2.39878	10	-4.23826	0.102162
	(2016-08-31 mesocosm) - (2017-09-27 reef)	-10.6667	2.39878	10	-4.4467	0.0782032
	(2016-08-31 mesocosm) - (2017-11-21 reef)	-12	2.39878	10	-5.00254	0.0382869
	(2016-08-31 mesocosm) - (2018-01-19 reef)	-13.3333	2.39878	10	-5.55838	0.0189456
	(2016-08-31 mesocosm) - (2018-03-16 reef)	-12.8333	2.39878	10	-5.34994	0.024616
	(2016-08-31 mesocosm) - (2018-06-11 reef)	-14.1667	2.39878	10	-5.90578	0.0123271
	(2016-10-26 mesocosm) - (2016-12-19 mesocosm)	-7.33333	1.61702	120	-4.53509	0.00355749
	(2016-10-26 mesocosm) - (2017-02-13 mesocosm)	-19.3333	2.00106	120	-9.66152	<0.0001
	(2016-10-26 mesocosm) - (2017-04-10 mesocosm)	-21.5	2.17777	120	-9.87251	<0.0001
	(2016-10-26 mesocosm) - (2017-06-07 mesocosm)	-25	2.26607	120	-11.0323	<0.0001
	(2016-10-26 mesocosm) - (2017-08-01 mesocosm)	-23	2.31162	120	-9.94974	<0.0001
	(2016-10-26 mesocosm) - (2017-09-27 mesocosm)	-20.1667	2.33546	120	-8.63497	<0.0001
	(2016-10-26 mesocosm) - (2017-11-21 mesocosm)	-16.6667	2.34804	120	-7.09813	<0.0001
	(2016-10-26 mesocosm) - (2018-01-19 mesocosm)	-19	2.35469	120	-8.069	<0.0001
	(2016-10-26 mesocosm) - (2018-03-16 mesocosm)	-20	2.35822	120	-8.48097	<0.0001
	(2016-10-26 mesocosm) - (2018-06-11 mesocosm)	-20.5	2.36009	120	-8.6861	<0.0001
	(2016-10-26 mesocosm) - (2016-07-21 reef)	13.8333	2.39878	10	5.76682	0.0146238
	(2016-10-26 mesocosm) - (2016-08-31 reef)	10.5	2.39878	10	4.37722	0.0855035
	(2016-10-26 mesocosm) - (2016-10-26 reef)	7.16667	2.39878	10	2.98763	0.44874
	(2016-10-26 mesocosm) - (2016-12-19 reef)	6.33333	2.39878	10	2.64023	0.617412
	(2016-10-26 mesocosm) - (2017-02-13 reef)	3.5	2.39878	10	1.45907	0.993315
	(2016-10-26 mesocosm) - (2017-04-10 reef)	3.83333	2.39878	10	1.59803	0.983466
	(2016-10-26 mesocosm) - (2017-06-07 reef)	-0.5	2.39878	10	-0.208439	1
	(2016-10-26 mesocosm) - (2017-08-01 reef)	-4.66667	2.39878	10	-1.94543	0.919044
	(2016-10-26 mesocosm) - (2017-09-27 reef)	-5.16667	2.39878	10	-2.15387	0.847562
	(2016-10-26 mesocosm) - (2017-11-21 reef)	-6.5	2.39878	10	-2.70971	0.582347
	(2016-10-26 mesocosm) - (2018-01-19 reef)	-7.83333	2.39878	10	-3.26555	0.333953
	(2016-10-26 mesocosm) - (2018-03-16 reef)	-7.33333	2.39878	10	-3.05711	0.417986
	(2016-10-26 mesocosm) - (2018-06-11 reef)	-8.66667	2.39878	10	-3.61295	0.223008
	(2016-12-19 mesocosm) - (2017-02-13 mesocosm)	-12	1.61702	120	-7.42106	<0.0001
	(2016-12-19 mesocosm) - (2017-04-10 mesocosm)	-14.1667	2.00106	120	-7.07956	<0.0001
	(2016-12-19 mesocosm) - (2017-06-07 mesocosm)	-17.6667	2.17777	120	-8.11229	<0.0001
	(2016-12-19 mesocosm) - (2017-08-01 mesocosm)	-15.6667	2.26607	120	-6.9136	<0.0001
	(2016-12-19 mesocosm) - (2017-09-27 mesocosm)	-12.8333	2.31162	120	-5.55167	5.20184e-05
	(2016-12-19 mesocosm) - (2017-11-21 mesocosm)	-9.33333	2.33546	120	-3.99635	0.0241553
	(2016-12-19 mesocosm) - (2018-01-19 mesocosm)	-11.6667	2.34804	120	-4.96869	0.000638195
	(2016-12-19 mesocosm) - (2018-03-16 mesocosm)	-12.6667	2.35469	120	-5.37933	0.000111444
	(2016-12-19 mesocosm) - (2018-06-11 mesocosm)	-13.1667	2.35822	120	-5.58331	<0.0001
	(2016-12-19 mesocosm) - (2016-07-21 reef)	21.1667	2.39878	10	8.82393	0.000497833
	(2016-12-19 mesocosm) - (2016-08-31 reef)	17.8333	2.39878	10	7.43433	0.00209443
	(2016-12-19 mesocosm) - (2016-10-26 reef)	14.5	2.39878	10	6.04474	0.0104067
	(2016-12-19 mesocosm) - (2016-12-19 reef)	13.6667	2.39878	10	5.69734	0.0159365
	(2016-12-19 mesocosm) - (2017-02-13 reef)	10.8333	2.39878	10	4.51618	0.071519
	(2016-12-19 mesocosm) - (2017-04-10 reef)	11.1667	2.39878	10	4.65514	0.0598085
	(2016-12-19 mesocosm) - (2017-06-07 reef)	6.83333	2.39878	10	2.84867	0.513763
	(2016-12-19 mesocosm) - (2017-08-01 reef)	2.66667	2.39878	10	1.11168	0.999768
	(2016-12-19 mesocosm) - (2017-09-27 reef)	2.16667	2.39878	10	0.903237	0.999991
	(2016-12-19 mesocosm) - (2017-11-21 reef)	0.833333	2.39878	10	0.347399	1
	(2016-12-19 mesocosm) - (2018-01-19 reef)	-0.5	2.39878	10	-0.208439	1
	(2016-12-19 mesocosm) - (2018-03-16 reef)	-6.5753e-14	2.39878	10	-2.7411e-14	1
	(2016-12-19 mesocosm) - (2018-06-11 reef)	-1.33333	2.39878	10	-0.555838	1
	(2017-02-13 mesocosm) - (2017-04-10 mesocosm)	-2.16667	1.61702	120	-1.33991	0.999826
	(2017-02-13 mesocosm) - (2017-06-07 mesocosm)	-5.66667	2.00106	120	-2.83183	0.46031
	(2017-02-13 mesocosm) - (2017-08-01 mesocosm)	-3.66667	2.17777	120	-1.68368	0.994241
	(2017-02-13 mesocosm) - (2017-09-27 mesocosm)	-0.833333	2.26607	120	-0.367744	1
	(2017-02-13 mesocosm) - (2017-11-21 mesocosm)	2.66667	2.31162	120	1.15359	0.999988
	(2017-02-13 mesocosm) - (2018-01-19 mesocosm)	0.333333	2.33546	120	0.142727	1
	(2017-02-13 mesocosm) - (2018-03-16 mesocosm)	-0.666667	2.34804	120	-0.283925	1
	(2017-02-13 mesocosm) - (2018-06-11 mesocosm)	-1.16667	2.35469	120	-0.495465	1
	(2017-02-13 mesocosm) - (2016-07-21 reef)	33.1667	2.39878	10	13.8265	<0.0001
	(2017-02-13 mesocosm) - (2016-08-31 reef)	29.8333	2.39878	10	12.4369	<0.0001
	(2017-02-13 mesocosm) - (2016-10-26 reef)	26.5	2.39878	10	11.0473	6.81819e-05
	(2017-02-13 mesocosm) - (2016-12-19 reef)	25.6667	2.39878	10	10.6999	9.07982e-05
	(2017-02-13 mesocosm) - (2017-02-13 reef)	22.8333	2.39878	10	9.51873	0.00025695
	(2017-02-13 mesocosm) - (2017-04-10 reef)	23.1667	2.39878	10	9.65769	0.000226102
	(2017-02-13 mesocosm) - (2017-06-07 reef)	18.8333	2.39878	10	7.85121	0.00133827
	(2017-02-13 mesocosm) - (2017-08-01 reef)	14.6667	2.39878	10	6.11422	0.00956734
	(2017-02-13 mesocosm) - (2017-09-27 reef)	14.1667	2.39878	10	5.90578	0.0123271
	(2017-02-13 mesocosm) - (2017-11-21 reef)	12.8333	2.39878	10	5.34994	0.024616
	(2017-02-13 mesocosm) - (2018-01-19 reef)	11.5	2.39878	10	4.7941	0.0500201
	(2017-02-13 mesocosm) - (2018-03-16 reef)	12	2.39878	10	5.00254	0.0382869
	(2017-02-13 mesocosm) - (2018-06-11 reef)	10.6667	2.39878	10	4.4467	0.0782032
	(2017-04-10 mesocosm) - (2017-06-07 mesocosm)	-3.5	1.61702	120	-2.16448	0.902068
	(2017-04-10 mesocosm) - (2017-08-01 mesocosm)	-1.5	2.00106	120	-0.749601	1
	(2017-04-10 mesocosm) - (2017-09-27 mesocosm)	1.33333	2.17777	120	0.612248	1
	(2017-04-10 mesocosm) - (2017-11-21 mesocosm)	4.83333	2.26607	120	2.13292	0.914272
	(2017-04-10 mesocosm) - (2018-01-19 mesocosm)	2.5	2.31162	120	1.08149	0.999997
	(2017-04-10 mesocosm) - (2018-03-16 mesocosm)	1.5	2.33546	120	0.642271	1
	(2017-04-10 mesocosm) - (2018-06-11 mesocosm)	1	2.34804	120	0.425888	1
	(2017-04-10 mesocosm) - (2016-07-21 reef)	35.3333	2.39878	10	14.7297	<0.0001
	(2017-04-10 mesocosm) - (2016-08-31 reef)	32	2.39878	10	13.3401	<0.0001
	(2017-04-10 mesocosm) - (2016-10-26 reef)	28.6667	2.39878	10	11.9505	<0.0001
	(2017-04-10 mesocosm) - (2016-12-19 reef)	27.8333	2.39878	10	11.6031	<0.0001
	(2017-04-10 mesocosm) - (2017-02-13 reef)	25	2.39878	10	10.422	0.000114884
	(2017-04-10 mesocosm) - (2017-04-10 reef)	25.3333	2.39878	10	10.5609	0.000102062
	(2017-04-10 mesocosm) - (2017-06-07 reef)	21	2.39878	10	8.75445	0.000532944
	(2017-04-10 mesocosm) - (2017-08-01 reef)	16.8333	2.39878	10	7.01745	0.00332823
	(2017-04-10 mesocosm) - (2017-09-27 reef)	16.3333	2.39878	10	6.80902	0.00421984
	(2017-04-10 mesocosm) - (2017-11-21 reef)	15	2.39878	10	6.25318	0.00809585
	(2017-04-10 mesocosm) - (2018-01-19 reef)	13.6667	2.39878	10	5.69734	0.0159365
	(2017-04-10 mesocosm) - (2018-03-16 reef)	14.1667	2.39878	10	5.90578	0.0123271
	(2017-04-10 mesocosm) - (2018-06-11 reef)	12.8333	2.39878	10	5.34994	0.024616
	(2017-06-07 mesocosm) - (2017-08-01 mesocosm)	2	1.61702	120	1.23684	0.999957
	(2017-06-07 mesocosm) - (2017-09-27 mesocosm)	4.83333	2.00106	120	2.41538	0.768208
	(2017-06-07 mesocosm) - (2017-11-21 mesocosm)	8.33333	2.17777	120	3.82655	0.0415893
	(2017-06-07 mesocosm) - (2018-01-19 mesocosm)	6	2.26607	120	2.64776	0.600561
	(2017-06-07 mesocosm) - (2018-03-16 mesocosm)	5	2.31162	120	2.16299	0.902668
	(2017-06-07 mesocosm) - (2018-06-11 mesocosm)	4.5	2.33546	120	1.92681	0.969521
	(2017-06-07 mesocosm) - (2016-07-21 reef)	38.8333	2.39878	10	16.1888	<0.0001
	(2017-06-07 mesocosm) - (2016-08-31 reef)	35.5	2.39878	10	14.7992	<0.0001
	(2017-06-07 mesocosm) - (2016-10-26 reef)	32.1667	2.39878	10	13.4096	<0.0001
	(2017-06-07 mesocosm) - (2016-12-19 reef)	31.3333	2.39878	10	13.0622	<0.0001
	(2017-06-07 mesocosm) - (2017-02-13 reef)	28.5	2.39878	10	11.881	<0.0001
	(2017-06-07 mesocosm) - (2017-04-10 reef)	28.8333	2.39878	10	12.02	<0.0001
	(2017-06-07 mesocosm) - (2017-06-07 reef)	24.5	2.39878	10	10.2135	0.000137574
	(2017-06-07 mesocosm) - (2017-08-01 reef)	20.3333	2.39878	10	8.47653	0.000702577
	(2017-06-07 mesocosm) - (2017-09-27 reef)	19.8333	2.39878	10	8.26809	0.000867834
	(2017-06-07 mesocosm) - (2017-11-21 reef)	18.5	2.39878	10	7.71225	0.00155117
	(2017-06-07 mesocosm) - (2018-01-19 reef)	17.1667	2.39878	10	7.15641	0.00284722
	(2017-06-07 mesocosm) - (2018-03-16 reef)	17.6667	2.39878	10	7.36485	0.00226009
	(2017-06-07 mesocosm) - (2018-06-11 reef)	16.3333	2.39878	10	6.80902	0.00421984
	(2017-08-01 mesocosm) - (2017-09-27 mesocosm)	2.83333	1.61702	120	1.7522	0.990253
	(2017-08-01 mesocosm) - (2017-11-21 mesocosm)	6.33333	2.00106	120	3.16498	0.243753
	(2017-08-01 mesocosm) - (2018-01-19 mesocosm)	4	2.17777	120	1.83675	0.982488
	(2017-08-01 mesocosm) - (2018-03-16 mesocosm)	3	2.26607	120	1.32388	0.999858
	(2017-08-01 mesocosm) - (2018-06-11 mesocosm)	2.5	2.31162	120	1.08149	0.999997
	(2017-08-01 mesocosm) - (2016-07-21 reef)	36.8333	2.39878	10	15.355	<0.0001
	(2017-08-01 mesocosm) - (2016-08-31 reef)	33.5	2.39878	10	13.9654	<0.0001
	(2017-08-01 mesocosm) - (2016-10-26 reef)	30.1667	2.39878	10	12.5758	<0.0001
	(2017-08-01 mesocosm) - (2016-12-19 reef)	29.3333	2.39878	10	12.2284	<0.0001
	(2017-08-01 mesocosm) - (2017-02-13 reef)	26.5	2.39878	10	11.0473	6.81819e-05
	(2017-08-01 mesocosm) - (2017-04-10 reef)	26.8333	2.39878	10	11.1862	6.09344e-05
	(2017-08-01 mesocosm) - (2017-06-07 reef)	22.5	2.39878	10	9.37977	0.000292434
	(2017-08-01 mesocosm) - (2017-08-01 reef)	18.3333	2.39878	10	7.64277	0.00167104
	(2017-08-01 mesocosm) - (2017-09-27 reef)	17.8333	2.39878	10	7.43433	0.00209443
	(2017-08-01 mesocosm) - (2017-11-21 reef)	16.5	2.39878	10	6.8785	0.00389717
	(2017-08-01 mesocosm) - (2018-01-19 reef)	15.1667	2.39878	10	6.32266	0.00745179
	(2017-08-01 mesocosm) - (2018-03-16 reef)	15.6667	2.39878	10	6.5311	0.00582541
	(2017-08-01 mesocosm) - (2018-06-11 reef)	14.3333	2.39878	10	5.97526	0.0113241
	(2017-09-27 mesocosm) - (2017-11-21 mesocosm)	3.5	1.61702	120	2.16448	0.902068
	(2017-09-27 mesocosm) - (2018-01-19 mesocosm)	1.16667	2.00106	120	0.583023	1
	(2017-09-27 mesocosm) - (2018-03-16 mesocosm)	0.166667	2.17777	120	0.076531	1
	(2017-09-27 mesocosm) - (2018-06-11 mesocosm)	-0.333333	2.26607	120	-0.147098	1
	(2017-09-27 mesocosm) - (2016-07-21 reef)	34	2.39878	10	14.1739	<0.0001
	(2017-09-27 mesocosm) - (2016-08-31 reef)	30.6667	2.39878	10	12.7843	<0.0001
	(2017-09-27 mesocosm) - (2016-10-26 reef)	27.3333	2.39878	10	11.3947	5.15919e-05
	(2017-09-27 mesocosm) - (2016-12-19 reef)	26.5	2.39878	10	11.0473	6.81819e-05
	(2017-09-27 mesocosm) - (2017-02-13 reef)	23.6667	2.39878	10	9.86612	0.000187149
	(2017-09-27 mesocosm) - (2017-04-10 reef)	24	2.39878	10	10.0051	0.000165289
	(2017-09-27 mesocosm) - (2017-06-07 reef)	19.6667	2.39878	10	8.19861	0.000931869
	(2017-09-27 mesocosm) - (2017-08-01 reef)	15.5	2.39878	10	6.46162	0.00632108
	(2017-09-27 mesocosm) - (2017-09-27 reef)	15	2.39878	10	6.25318	0.00809585
	(2017-09-27 mesocosm) - (2017-11-21 reef)	13.6667	2.39878	10	5.69734	0.0159365
	(2017-09-27 mesocosm) - (2018-01-19 reef)	12.3333	2.39878	10	5.1415	0.032064
	(2017-09-27 mesocosm) - (2018-03-16 reef)	12.8333	2.39878	10	5.34994	0.024616
	(2017-09-27 mesocosm) - (2018-06-11 reef)	11.5	2.39878	10	4.7941	0.0500201
	(2017-11-21 mesocosm) - (2018-01-19 mesocosm)	-2.33333	1.61702	120	-1.44298	0.99941
	(2017-11-21 mesocosm) - (2018-03-16 mesocosm)	-3.33333	2.00106	120	-1.66578	0.995021
	(2017-11-21 mesocosm) - (2018-06-11 mesocosm)	-3.83333	2.17777	120	-1.76021	0.989666
	(2017-11-21 mesocosm) - (2016-07-21 reef)	30.5	2.39878	10	12.7148	<0.0001
	(2017-11-21 mesocosm) - (2016-08-31 reef)	27.1667	2.39878	10	11.3252	5.45202e-05
	(2017-11-21 mesocosm) - (2016-10-26 reef)	23.8333	2.39878	10	9.9356	0.000175847
	(2017-11-21 mesocosm) - (2016-12-19 reef)	23	2.39878	10	9.58821	0.000240989
	(2017-11-21 mesocosm) - (2017-02-13 reef)	20.1667	2.39878	10	8.40705	0.000753542
	(2017-11-21 mesocosm) - (2017-04-10 reef)	20.5	2.39878	10	8.54601	0.000655308
	(2017-11-21 mesocosm) - (2017-06-07 reef)	16.1667	2.39878	10	6.73954	0.00457117
	(2017-11-21 mesocosm) - (2017-08-01 reef)	12	2.39878	10	5.00254	0.0382869
	(2017-11-21 mesocosm) - (2017-09-27 reef)	11.5	2.39878	10	4.7941	0.0500201
	(2017-11-21 mesocosm) - (2017-11-21 reef)	10.1667	2.39878	10	4.23826	0.102162
	(2017-11-21 mesocosm) - (2018-01-19 reef)	8.83333	2.39878	10	3.68243	0.20502
	(2017-11-21 mesocosm) - (2018-03-16 reef)	9.33333	2.39878	10	3.89087	0.158542
	(2017-11-21 mesocosm) - (2018-06-11 reef)	8	2.39878	10	3.33503	0.308851
	(2018-01-19 mesocosm) - (2018-03-16 mesocosm)	-1	1.61702	120	-0.618422	1
	(2018-01-19 mesocosm) - (2018-06-11 mesocosm)	-1.5	2.00106	120	-0.749601	1
	(2018-01-19 mesocosm) - (2016-07-21 reef)	32.8333	2.39878	10	13.6875	<0.0001
	(2018-01-19 mesocosm) - (2016-08-31 reef)	29.5	2.39878	10	12.2979	<0.0001
	(2018-01-19 mesocosm) - (2016-10-26 reef)	26.1667	2.39878	10	10.9083	7.63851e-05
	(2018-01-19 mesocosm) - (2016-12-19 reef)	25.3333	2.39878	10	10.5609	0.000102062
	(2018-01-19 mesocosm) - (2017-02-13 reef)	22.5	2.39878	10	9.37977	0.000292434
	(2018-01-19 mesocosm) - (2017-04-10 reef)	22.8333	2.39878	10	9.51873	0.00025695
	(2018-01-19 mesocosm) - (2017-06-07 reef)	18.5	2.39878	10	7.71225	0.00155117
	(2018-01-19 mesocosm) - (2017-08-01 reef)	14.3333	2.39878	10	5.97526	0.0113241
	(2018-01-19 mesocosm) - (2017-09-27 reef)	13.8333	2.39878	10	5.76682	0.0146238
	(2018-01-19 mesocosm) - (2017-11-21 reef)	12.5	2.39878	10	5.21098	0.0293523
	(2018-01-19 mesocosm) - (2018-01-19 reef)	11.1667	2.39878	10	4.65514	0.0598085
	(2018-01-19 mesocosm) - (2018-03-16 reef)	11.6667	2.39878	10	4.86358	0.0457498
	(2018-01-19 mesocosm) - (2018-06-11 reef)	10.3333	2.39878	10	4.30774	0.0934715
	(2018-03-16 mesocosm) - (2018-06-11 mesocosm)	-0.5	1.61702	120	-0.309211	1
	(2018-03-16 mesocosm) - (2016-07-21 reef)	33.8333	2.39878	10	14.1044	<0.0001
	(2018-03-16 mesocosm) - (2016-08-31 reef)	30.5	2.39878	10	12.7148	<0.0001
	(2018-03-16 mesocosm) - (2016-10-26 reef)	27.1667	2.39878	10	11.3252	5.45202e-05
	(2018-03-16 mesocosm) - (2016-12-19 reef)	26.3333	2.39878	10	10.9778	7.21557e-05
	(2018-03-16 mesocosm) - (2017-02-13 reef)	23.5	2.39878	10	9.79664	0.000199251
	(2018-03-16 mesocosm) - (2017-04-10 reef)	23.8333	2.39878	10	9.9356	0.000175847
	(2018-03-16 mesocosm) - (2017-06-07 reef)	19.5	2.39878	10	8.12913	0.00100102
	(2018-03-16 mesocosm) - (2017-08-01 reef)	15.3333	2.39878	10	6.39214	0.00686177
	(2018-03-16 mesocosm) - (2017-09-27 reef)	14.8333	2.39878	10	6.1837	0.00879914
	(2018-03-16 mesocosm) - (2017-11-21 reef)	13.5	2.39878	10	5.62786	0.0173731
	(2018-03-16 mesocosm) - (2018-01-19 reef)	12.1667	2.39878	10	5.07202	0.035034
	(2018-03-16 mesocosm) - (2018-03-16 reef)	12.6667	2.39878	10	5.28046	0.0268765
	(2018-03-16 mesocosm) - (2018-06-11 reef)	11.3333	2.39878	10	4.72462	0.0546941
	(2018-06-11 mesocosm) - (2016-07-21 reef)	34.3333	2.39878	10	14.3128	<0.0001
	(2018-06-11 mesocosm) - (2016-08-31 reef)	31	2.39878	10	12.9232	<0.0001
	(2018-06-11 mesocosm) - (2016-10-26 reef)	27.6667	2.39878	10	11.5336	<0.0001
	(2018-06-11 mesocosm) - (2016-12-19 reef)	26.8333	2.39878	10	11.1862	6.09344e-05
	(2018-06-11 mesocosm) - (2017-02-13 reef)	24	2.39878	10	10.0051	0.000165289
	(2018-06-11 mesocosm) - (2017-04-10 reef)	24.3333	2.39878	10	10.144	0.000146199
	(2018-06-11 mesocosm) - (2017-06-07 reef)	20	2.39878	10	8.33757	0.000808515
	(2018-06-11 mesocosm) - (2017-08-01 reef)	15.8333	2.39878	10	6.60058	0.00537086
	(2018-06-11 mesocosm) - (2017-09-27 reef)	15.3333	2.39878	10	6.39214	0.00686177
	(2018-06-11 mesocosm) - (2017-11-21 reef)	14	2.39878	10	5.8363	0.013424
	(2018-06-11 mesocosm) - (2018-01-19 reef)	12.6667	2.39878	10	5.28046	0.0268765
	(2018-06-11 mesocosm) - (2018-03-16 reef)	13.1667	2.39878	10	5.4889	0.020667
	(2018-06-11 mesocosm) - (2018-06-11 reef)	11.8333	2.39878	10	4.93306	0.0418492
	(2016-07-21 reef) - (2016-08-31 reef)	-3.33333	1.61702	120	-2.06141	0.938065
	(2016-07-21 reef) - (2016-10-26 reef)	-6.66667	2.00106	120	-3.33156	0.165567
	(2016-07-21 reef) - (2016-12-19 reef)	-7.5	2.17777	120	-3.4439	0.124573
	(2016-07-21 reef) - (2017-02-13 reef)	-10.3333	2.26607	120	-4.56003	0.00323536
	(2016-07-21 reef) - (2017-04-10 reef)	-10	2.31162	120	-4.32597	0.00772443
	(2016-07-21 reef) - (2017-06-07 reef)	-14.3333	2.33546	120	-6.13725	<0.0001
	(2016-07-21 reef) - (2017-08-01 reef)	-18.5	2.34804	120	-7.87892	<0.0001
	(2016-07-21 reef) - (2017-09-27 reef)	-19	2.35469	120	-8.069	<0.0001
	(2016-07-21 reef) - (2017-11-21 reef)	-20.3333	2.35822	120	-8.62232	<0.0001
	(2016-07-21 reef) - (2018-01-19 reef)	-21.6667	2.36009	120	-9.18043	<0.0001
	(2016-07-21 reef) - (2018-03-16 reef)	-21.1667	2.36109	120	-8.96479	<0.0001
	(2016-07-21 reef) - (2018-06-11 reef)	-22.5	2.36162	120	-9.52737	<0.0001
	(2016-08-31 reef) - (2016-10-26 reef)	-3.33333	1.61702	120	-2.06141	0.938065
	(2016-08-31 reef) - (2016-12-19 reef)	-4.16667	2.00106	120	-2.08222	0.93168
	(2016-08-31 reef) - (2017-02-13 reef)	-7	2.17777	120	-3.2143	0.218363
	(2016-08-31 reef) - (2017-04-10 reef)	-6.66667	2.26607	120	-2.94196	0.381131
	(2016-08-31 reef) - (2017-06-07 reef)	-11	2.31162	120	-4.75857	0.00149323
	(2016-08-31 reef) - (2017-08-01 reef)	-15.1667	2.33546	120	-6.49407	<0.0001
	(2016-08-31 reef) - (2017-09-27 reef)	-15.6667	2.34804	120	-6.67224	<0.0001
	(2016-08-31 reef) - (2017-11-21 reef)	-17	2.35469	120	-7.21963	<0.0001
	(2016-08-31 reef) - (2018-01-19 reef)	-18.3333	2.35822	120	-7.77422	<0.0001
	(2016-08-31 reef) - (2018-03-16 reef)	-17.8333	2.36009	120	-7.5562	<0.0001
	(2016-08-31 reef) - (2018-06-11 reef)	-19.1667	2.36109	120	-8.11773	<0.0001
	(2016-10-26 reef) - (2016-12-19 reef)	-0.833333	1.61702	120	-0.515352	1
	(2016-10-26 reef) - (2017-02-13 reef)	-3.66667	2.00106	120	-1.83236	0.982985
	(2016-10-26 reef) - (2017-04-10 reef)	-3.33333	2.17777	120	-1.53062	0.998528
	(2016-10-26 reef) - (2017-06-07 reef)	-7.66667	2.26607	120	-3.38325	0.145585
	(2016-10-26 reef) - (2017-08-01 reef)	-11.8333	2.31162	120	-5.11907	0.000340968
	(2016-10-26 reef) - (2017-09-27 reef)	-12.3333	2.33546	120	-5.28089	0.000170928
	(2016-10-26 reef) - (2017-11-21 reef)	-13.6667	2.34804	120	-5.82046	<0.0001
	(2016-10-26 reef) - (2018-01-19 reef)	-15	2.35469	120	-6.37026	<0.0001
	(2016-10-26 reef) - (2018-03-16 reef)	-14.5	2.35822	120	-6.1487	<0.0001
	(2016-10-26 reef) - (2018-06-11 reef)	-15.8333	2.36009	120	-6.70877	<0.0001
	(2016-12-19 reef) - (2017-02-13 reef)	-2.83333	1.61702	120	-1.7522	0.990253
	(2016-12-19 reef) - (2017-04-10 reef)	-2.5	2.00106	120	-1.24933	0.999949
	(2016-12-19 reef) - (2017-06-07 reef)	-6.83333	2.17777	120	-3.13777	0.258567
	(2016-12-19 reef) - (2017-08-01 reef)	-11	2.26607	120	-4.85423	0.00101799
	(2016-12-19 reef) - (2017-09-27 reef)	-11.5	2.31162	120	-4.97487	0.000622146
	(2016-12-19 reef) - (2017-11-21 reef)	-12.8333	2.33546	120	-5.49498	6.69535e-05
	(2016-12-19 reef) - (2018-01-19 reef)	-14.1667	2.34804	120	-6.03341	<0.0001
	(2016-12-19 reef) - (2018-03-16 reef)	-13.6667	2.35469	120	-5.80402	<0.0001
	(2016-12-19 reef) - (2018-06-11 reef)	-15	2.35822	120	-6.36073	<0.0001
	(2017-02-13 reef) - (2017-04-10 reef)	0.333333	1.61702	120	0.206141	1
	(2017-02-13 reef) - (2017-06-07 reef)	-4	2.00106	120	-1.99894	0.954686
	(2017-02-13 reef) - (2017-08-01 reef)	-8.16667	2.17777	120	-3.75002	0.052561
	(2017-02-13 reef) - (2017-09-27 reef)	-8.66667	2.26607	120	-3.82454	0.0418496
	(2017-02-13 reef) - (2017-11-21 reef)	-10	2.31162	120	-4.32597	0.00772443
	(2017-02-13 reef) - (2018-01-19 reef)	-11.3333	2.33546	120	-4.85271	0.00102424
	(2017-02-13 reef) - (2018-03-16 reef)	-10.8333	2.34804	120	-4.61378	0.00263226
	(2017-02-13 reef) - (2018-06-11 reef)	-12.1667	2.35469	120	-5.16699	0.000278377
	(2017-04-10 reef) - (2017-06-07 reef)	-4.33333	1.61702	120	-2.67983	0.575966
	(2017-04-10 reef) - (2017-08-01 reef)	-8.5	2.00106	120	-4.24774	0.0102215
	(2017-04-10 reef) - (2017-09-27 reef)	-9	2.17777	120	-4.13268	0.0152708
	(2017-04-10 reef) - (2017-11-21 reef)	-10.3333	2.26607	120	-4.56003	0.00323536
	(2017-04-10 reef) - (2018-01-19 reef)	-11.6667	2.31162	120	-5.04697	0.00046136
	(2017-04-10 reef) - (2018-03-16 reef)	-11.1667	2.33546	120	-4.78135	0.00136386
	(2017-04-10 reef) - (2018-06-11 reef)	-12.5	2.34804	120	-5.32359	0.00014208
	(2017-06-07 reef) - (2017-08-01 reef)	-4.16667	1.61702	120	-2.57676	0.654344
	(2017-06-07 reef) - (2017-09-27 reef)	-4.66667	2.00106	120	-2.33209	0.81953
	(2017-06-07 reef) - (2017-11-21 reef)	-6	2.17777	120	-2.75512	0.518198
	(2017-06-07 reef) - (2018-01-19 reef)	-7.33333	2.26607	120	-3.23615	0.207723
	(2017-06-07 reef) - (2018-03-16 reef)	-6.83333	2.31162	120	-2.95608	0.371432
	(2017-06-07 reef) - (2018-06-11 reef)	-8.16667	2.33546	120	-3.49681	0.108273
	(2017-08-01 reef) - (2017-09-27 reef)	-0.5	1.61702	120	-0.309211	1
	(2017-08-01 reef) - (2017-11-21 reef)	-1.83333	2.00106	120	-0.916179	1
	(2017-08-01 reef) - (2018-01-19 reef)	-3.16667	2.17777	120	-1.45409	0.999334
	(2017-08-01 reef) - (2018-03-16 reef)	-2.66667	2.26607	120	-1.17678	0.999983
	(2017-08-01 reef) - (2018-06-11 reef)	-4	2.31162	120	-1.73039	0.991713
	(2017-09-27 reef) - (2017-11-21 reef)	-1.33333	1.61702	120	-0.824563	1
	(2017-09-27 reef) - (2018-01-19 reef)	-2.66667	2.00106	120	-1.33262	0.999841
	(2017-09-27 reef) - (2018-03-16 reef)	-2.16667	2.17777	120	-0.994904	0.999999
	(2017-09-27 reef) - (2018-06-11 reef)	-3.5	2.26607	120	-1.54453	0.998314
	(2017-11-21 reef) - (2018-01-19 reef)	-1.33333	1.61702	120	-0.824563	1
	(2017-11-21 reef) - (2018-03-16 reef)	-0.833333	2.00106	120	-0.416445	1
	(2017-11-21 reef) - (2018-06-11 reef)	-2.16667	2.17777	120	-0.994904	0.999999
	(2018-01-19 reef) - (2018-03-16 reef)	0.5	1.61702	120	0.309211	1
	(2018-01-19 reef) - (2018-06-11 reef)	-0.833333	2.00106	120	-0.416445	1
	(2018-03-16 reef) - (2018-06-11 reef)	-1.33333	1.61702	120	-0.824563	1

## Sheet: Supplementary Table S6
Supplementary Table S6. Permutational Analysis of Multivariate Dispersion (PERMDISP) based on Bray-Curtis distances between mesocosm and reef ARMS on time points showing
peak and minimum sponge recruitment . Analysis was also perfomed on the most dominant sponge classes within the mesocosm habitat.
Significance is based on p < 0.05.
PERMADISP			Factor	DF	SS	Measn Sq	F value	p-value
Habitat and time points		All sponges	Time point * habitat	3	0.0176414	0.00588046	0.144272	0.932144
				20	0.81519	0.0407595	-	-
Within mesocosms		Demospongiae	Time point	1	0.000988529	0.000988529	0.225637	0.644982
			Residuals	10	0.0438105	0.00438105	-	-
		Calcarea	Time point	1	0.000379149	0.000379149	0.0277238	0.871078
			Residuals	10	0.13676	0.013676	-	-
Degrees of freedom (DF), sum of squares (SS). Significance is based on p < 0.05.

## Sheet: Supplementary Table S7
Supplementary Table S7. Kruskal-Wallis tests examining differences in diversity and abundance of most common sponge groups contributing
to sponge cryptofauna ex situ between 11 months (2017-06-07) and 16 months (2017-11-21).
Taxa group	Test	Chi-squared	df	p-value
Calcarea	Diversity	5.96	1	0.0147
	Abundance	5.45	1	0.0196
Haplosclerida	Diversity	4.37	1	0.0365
	Abundance	5.53	1	0.0187
Suberitida	Diversity	0.41	1	0.5233
	Abundance	0.24	1	0.5152
Poecilosclerida	Diversity	0.76	1	0.3821
	Abundance	1.1	1	0.2946
Tetractinellida	Diversity	0.41	1	0.5233
	Abundance	0.01	1	0.9352

## Sheet: Supplementary Table S8
Supplementary Table S8. Sponge OTU distribution observed every 2 months from 2016-07-21 through 2018-06-11 on mesocosm and reef ARMS. Appearance of OTU was observed as "1".
Date	TMT	UNIT	PLATE	SIDE	Recovery	OTU1	OTU2	OTU3	OTU7	OTU8	OTU9	OTU10	OTU11	OTU14	OTU15	OTU16	OTU17	OTU19	OTU21	OTU23	OTU24	OTU25	OTU26	OTU27	OTU28	OTU29	OTU30	OTU31	OTU32	OTU33	OTU35	OTU36	OTU37	OTU38	OTU40	OTU41	OTU42	OTU43	OTU44	OTU45	OTU46	OTU48	OTU49	OTU50	OTU51	OTU52	OTU53	OTU54	OTU55
2016-07-21	reef	41	1	T	1
2016-07-21	reef	41	2	B	1
2016-07-21	reef	41	3	T	1
2016-07-21	reef	41	4	B	1
2016-07-21	reef	41	5	T	1
2016-07-21	reef	41	6	B	1
2016-07-21	reef	42	1	T	1
2016-07-21	reef	42	2	B	1
2016-07-21	reef	42	3	T	1
2016-07-21	reef	42	4	B	1
2016-07-21	reef	42	5	T	1
2016-07-21	reef	42	6	B	1
2016-07-21	reef	43	1	T	1
2016-07-21	reef	43	2	B	1
2016-07-21	reef	43	3	T	1
2016-07-21	reef	43	4	B	1
2016-07-21	reef	43	5	T	1
2016-07-21	reef	43	6	B	1
2016-07-21	reef	44	1	T	1
2016-07-21	reef	44	2	B	1
2016-07-21	reef	44	3	T	1
2016-07-21	reef	44	4	B	1
2016-07-21	reef	44	5	T	1
2016-07-21	reef	44	6	B	1
2016-07-21	reef	45	1	T	1
2016-07-21	reef	45	2	B	1
2016-07-21	reef	45	3	T	1
2016-07-21	reef	45	4	B	1
2016-07-21	reef	45	5	T	1
2016-07-21	reef	45	6	B	1
2016-07-21	reef	46	1	T	1
2016-07-21	reef	46	2	B	1
2016-07-21	reef	46	3	T	1
2016-07-21	reef	46	4	B	1
2016-07-21	reef	46	5	T	1
2016-07-21	reef	46	6	B	1
2016-07-21	mesocosm	9	1	T	1
2016-07-21	mesocosm	9	2	B	1
2016-07-21	mesocosm	9	3	T	1
2016-07-21	mesocosm	9	4	B	1
2016-07-21	mesocosm	9	5	T	1
2016-07-21	mesocosm	9	6	B	1
2016-07-21	mesocosm	10	1	T	1
2016-07-21	mesocosm	10	2	B	1
2016-07-21	mesocosm	10	3	T	1
2016-07-21	mesocosm	10	4	B	1
2016-07-21	mesocosm	10	5	T	1
2016-07-21	mesocosm	10	6	B	1
2016-07-21	mesocosm	17	1	T	1
2016-07-21	mesocosm	17	2	B	1
2016-07-21	mesocosm	17	3	T	1
2016-07-21	mesocosm	17	4	B	1
2016-07-21	mesocosm	17	5	T	1
2016-07-21	mesocosm	17	6	B	1
2016-07-21	mesocosm	23	1	T	1
2016-07-21	mesocosm	23	2	B	1
2016-07-21	mesocosm	23	3	T	1
2016-07-21	mesocosm	23	4	B	1
2016-07-21	mesocosm	23	5	T	1
2016-07-21	mesocosm	23	6	B	1
2016-07-21	mesocosm	26	1	T	1
2016-07-21	mesocosm	26	2	B	1
2016-07-21	mesocosm	26	3	T	1
2016-07-21	mesocosm	26	4	B	1
2016-07-21	mesocosm	26	5	T	1
2016-07-21	mesocosm	26	6	B	1
2016-07-21	mesocosm	37	1	T	1
2016-07-21	mesocosm	37	2	B	1
2016-07-21	mesocosm	37	3	T	1
2016-07-21	mesocosm	37	4	B	1
2016-07-21	mesocosm	37	5	T	1
2016-07-21	mesocosm	37	6	B	1
2016-08-31	reef	41	1	T	4
2016-08-31	reef	41	2	B	4
2016-08-31	reef	41	3	T	4
2016-08-31	reef	41	4	B	4
2016-08-31	reef	41	5	T	4
2016-08-31	reef	41	6	B	4
2016-08-31	reef	42	1	T	4
2016-08-31	reef	42	2	B	4
2016-08-31	reef	42	3	T	4
2016-08-31	reef	42	4	B	4
2016-08-31	reef	42	5	T	4																																						1
2016-08-31	reef	42	6	B	4
2016-08-31	reef	43	1	T	4
2016-08-31	reef	43	2	B	4
2016-08-31	reef	43	3	T	4
2016-08-31	reef	43	4	B	4
2016-08-31	reef	43	5	T	4																		1
2016-08-31	reef	43	6	B	4
2016-08-31	reef	44	1	T	4
2016-08-31	reef	44	2	B	4
2016-08-31	reef	44	3	T	4
2016-08-31	reef	44	4	B	4
2016-08-31	reef	44	5	T	4
2016-08-31	reef	44	6	B	4
2016-08-31	reef	45	1	T	4
2016-08-31	reef	45	2	B	4
2016-08-31	reef	45	3	T	4
2016-08-31	reef	45	4	B	4
2016-08-31	reef	45	5	T	4
2016-08-31	reef	45	6	B	4
2016-08-31	reef	46	1	T	4
2016-08-31	reef	46	2	B	4
2016-08-31	reef	46	3	T	4
2016-08-31	reef	46	4	B	4							1
2016-08-31	reef	46	5	T	4
2016-08-31	reef	46	6	B	4
2016-08-31	mesocosm	9	1	T	4
2016-08-31	mesocosm	9	2	B	4							1								1
2016-08-31	mesocosm	9	3	T	4							1								1				1
2016-08-31	mesocosm	9	4	B	4						1	1								1				1
2016-08-31	mesocosm	9	5	T	4							1								1
2016-08-31	mesocosm	9	6	B	4							1								1
2016-08-31	mesocosm	10	1	T	4
2016-08-31	mesocosm	10	2	B	4							1												1
2016-08-31	mesocosm	10	3	T	4																			1
2016-08-31	mesocosm	10	4	B	4																			1
2016-08-31	mesocosm	10	5	T	4
2016-08-31	mesocosm	10	6	B	4							1
2016-08-31	mesocosm	17	1	T	4
2016-08-31	mesocosm	17	2	B	4							1
2016-08-31	mesocosm	17	3	T	4
2016-08-31	mesocosm	17	4	B	4
2016-08-31	mesocosm	17	5	T	4
2016-08-31	mesocosm	17	6	B	4							1								1
2016-08-31	mesocosm	23	1	T	4																				1
2016-08-31	mesocosm	23	2	B	4							1						1
2016-08-31	mesocosm	23	3	T	4																						1
2016-08-31	mesocosm	23	4	B	4							1								1
2016-08-31	mesocosm	23	5	T	4
2016-08-31	mesocosm	23	6	B	4							1
2016-08-31	mesocosm	26	1	T	4
2016-08-31	mesocosm	26	2	B	4							1			1
2016-08-31	mesocosm	26	3	T	4
2016-08-31	mesocosm	26	4	B	4
2016-08-31	mesocosm	26	5	T	4
2016-08-31	mesocosm	26	6	B	4
2016-08-31	mesocosm	37	1	T	4
2016-08-31	mesocosm	37	2	B	4							1
2016-08-31	mesocosm	37	3	T	4							1													1
2016-08-31	mesocosm	37	4	B	4																				1												1
2016-08-31	mesocosm	37	5	T	4																																1
2016-08-31	mesocosm	37	6	B	4																				1												1
2016-10-26	reef	41	1	T	6
2016-10-26	reef	41	2	B	6
2016-10-26	reef	41	3	T	6
2016-10-26	reef	41	4	B	6
2016-10-26	reef	41	5	T	6
2016-10-26	reef	41	6	B	6
2016-10-26	reef	42	1	T	6
2016-10-26	reef	42	2	B	6
2016-10-26	reef	42	3	T	6																			1
2016-10-26	reef	42	4	B	6
2016-10-26	reef	42	5	T	6																			1											1								1
2016-10-26	reef	42	6	B	6
2016-10-26	reef	43	1	T	6
2016-10-26	reef	43	2	B	6
2016-10-26	reef	43	3	T	6
2016-10-26	reef	43	4	B	6
2016-10-26	reef	43	5	T	6
2016-10-26	reef	43	6	B	6
2016-10-26	reef	44	1	T	6
2016-10-26	reef	44	2	B	6
2016-10-26	reef	44	3	T	6																			1
2016-10-26	reef	44	4	B	6
2016-10-26	reef	44	5	T	6
2016-10-26	reef	44	6	B	6
2016-10-26	reef	45	1	T	6
2016-10-26	reef	45	2	B	6
2016-10-26	reef	45	3	T	6
2016-10-26	reef	45	4	B	6																			1
2016-10-26	reef	45	5	T	6																	1
2016-10-26	reef	45	6	B	6
2016-10-26	reef	46	1	T	6
2016-10-26	reef	46	2	B	6
2016-10-26	reef	46	3	T	6																			1
2016-10-26	reef	46	4	B	6							1
2016-10-26	reef	46	5	T	6
2016-10-26	reef	46	6	B	6
2016-10-26	mesocosm	9	1	T	6
2016-10-26	mesocosm	9	2	B	6						1	1						1		1				1
2016-10-26	mesocosm	9	3	T	6							1												1
2016-10-26	mesocosm	9	4	B	6							1								1
2016-10-26	mesocosm	9	5	T	6							1
2016-10-26	mesocosm	9	6	B	6							1
2016-10-26	mesocosm	10	1	T	6
2016-10-26	mesocosm	10	2	B	6					1		1						1		1				1
2016-10-26	mesocosm	10	3	T	6							1												1
2016-10-26	mesocosm	10	4	B	6							1						1						1
2016-10-26	mesocosm	10	5	T	6
2016-10-26	mesocosm	10	6	B	6							1												1
2016-10-26	mesocosm	17	1	T	6
2016-10-26	mesocosm	17	2	B	6							1								1
2016-10-26	mesocosm	17	3	T	6							1
2016-10-26	mesocosm	17	4	B	6
2016-10-26	mesocosm	17	5	T	6
2016-10-26	mesocosm	17	6	B	6							1			1
2016-10-26	mesocosm	23	1	T	6
2016-10-26	mesocosm	23	2	B	6	1					1	1						1		1							1
2016-10-26	mesocosm	23	3	T	6																						1
2016-10-26	mesocosm	23	4	B	6							1
2016-10-26	mesocosm	23	5	T	6
2016-10-26	mesocosm	23	6	B	6							1
2016-10-26	mesocosm	26	1	T	6
2016-10-26	mesocosm	26	2	B	6					1					1			1		1				1
2016-10-26	mesocosm	26	3	T	6							1			1			1
2016-10-26	mesocosm	26	4	B	6							1			1														1
2016-10-26	mesocosm	26	5	T	6																																		1
2016-10-26	mesocosm	26	6	B	6																								1
2016-10-26	mesocosm	37	1	T	6
2016-10-26	mesocosm	37	2	B	6							1			1					1
2016-10-26	mesocosm	37	3	T	6					1		1								1					1
2016-10-26	mesocosm	37	4	B	6																				1												1
2016-10-26	mesocosm	37	5	T	6							1																									1
2016-10-26	mesocosm	37	6	B	6																				1												1
2016-12-19	reef	41	1	T	8
2016-12-19	reef	41	2	B	8
2016-12-19	reef	41	3	T	8
2016-12-19	reef	41	4	B	8
2016-12-19	reef	41	5	T	8
2016-12-19	reef	41	6	B	8
2016-12-19	reef	42	1	T	8
2016-12-19	reef	42	2	B	8											1
2016-12-19	reef	42	3	T	8																			1
2016-12-19	reef	42	4	B	8																			1
2016-12-19	reef	42	5	T	8																			1											1
2016-12-19	reef	42	6	B	8
2016-12-19	reef	43	1	T	8
2016-12-19	reef	43	2	B	8											1								1
2016-12-19	reef	43	3	T	8
2016-12-19	reef	43	4	B	8																			1
2016-12-19	reef	43	5	T	8
2016-12-19	reef	43	6	B	8
2016-12-19	reef	44	1	T	8
2016-12-19	reef	44	2	B	8
2016-12-19	reef	44	3	T	8																			1
2016-12-19	reef	44	4	B	8																			1
2016-12-19	reef	44	5	T	8
2016-12-19	reef	44	6	B	8
2016-12-19	reef	45	1	T	8
2016-12-19	reef	45	2	B	8											1
2016-12-19	reef	45	3	T	8
2016-12-19	reef	45	4	B	8											1						1		1
2016-12-19	reef	45	5	T	8																	1
2016-12-19	reef	45	6	B	8
2016-12-19	reef	46	1	T	8
2016-12-19	reef	46	2	B	8
2016-12-19	reef	46	3	T	8																	1
2016-12-19	reef	46	4	B	8							1				1
2016-12-19	reef	46	5	T	8
2016-12-19	reef	46	6	B	8
2016-12-19	mesocosm	9	1	T	8
2016-12-19	mesocosm	9	2	B	8	1						1						1		1				1
2016-12-19	mesocosm	9	3	T	8																			1
2016-12-19	mesocosm	9	4	B	8							1					1							1
2016-12-19	mesocosm	9	5	T	8
2016-12-19	mesocosm	9	6	B	8							1												1
2016-12-19	mesocosm	10	1	T	8
2016-12-19	mesocosm	10	2	B	8	1				1	1	1						1	1	1
2016-12-19	mesocosm	10	3	T	8																			1															1
2016-12-19	mesocosm	10	4	B	8							1						1		1				1
2016-12-19	mesocosm	10	5	T	8															1
2016-12-19	mesocosm	10	6	B	8							1
2016-12-19	mesocosm	17	1	T	8																																		1
2016-12-19	mesocosm	17	2	B	8	1						1			1				1	1				1		1													1
2016-12-19	mesocosm	17	3	T	8							1												1															1
2016-12-19	mesocosm	17	4	B	8										1					1																			1
2016-12-19	mesocosm	17	5	T	8													1				1																	1
2016-12-19	mesocosm	17	6	B	8							1			1
2016-12-19	mesocosm	23	1	T	8
2016-12-19	mesocosm	23	2	B	8	1					1	1						1		1							1
2016-12-19	mesocosm	23	3	T	8													1
2016-12-19	mesocosm	23	4	B	8							1			1			1		1							1
2016-12-19	mesocosm	23	5	T	8							1															1
2016-12-19	mesocosm	23	6	B	8							1						1
2016-12-19	mesocosm	26	1	T	8
2016-12-19	mesocosm	26	2	B	8						1	1			1									1			1
2016-12-19	mesocosm	26	3	T	8										1			1
2016-12-19	mesocosm	26	4	B	8										1														1
2016-12-19	mesocosm	26	5	T	8
2016-12-19	mesocosm	26	6	B	8																								1
2016-12-19	mesocosm	37	1	T	8																				1
2016-12-19	mesocosm	37	2	B	8						1	1			1		1			1				1	1
2016-12-19	mesocosm	37	3	T	8						1	1					1			1					1												1			1
2016-12-19	mesocosm	37	4	B	8	1	1					1					1			1				1	1												1
2016-12-19	mesocosm	37	5	T	8		1										1								1
2016-12-19	mesocosm	37	6	B	8																			1	1												1
2017-02-13	reef	41	1	T	9
2017-02-13	reef	41	2	B	9			1
2017-02-13	reef	41	3	T	9
2017-02-13	reef	41	4	B	9											1
2017-02-13	reef	41	5	T	9
2017-02-13	reef	41	6	B	9
2017-02-13	reef	42	1	T	9
2017-02-13	reef	42	2	B	9											1
2017-02-13	reef	42	3	T	9																			1
2017-02-13	reef	42	4	B	9																			1
2017-02-13	reef	42	5	T	9																			1											1
2017-02-13	reef	42	6	B	9
2017-02-13	reef	43	1	T	9
2017-02-13	reef	43	2	B	9											1								1
2017-02-13	reef	43	3	T	9
2017-02-13	reef	43	4	B	9																			1
2017-02-13	reef	43	5	T	9																			1
2017-02-13	reef	43	6	B	9
2017-02-13	reef	44	1	T	9
2017-02-13	reef	44	2	B	9
2017-02-13	reef	44	3	T	9																				1
2017-02-13	reef	44	4	B	9																			1
2017-02-13	reef	44	5	T	9																			1
2017-02-13	reef	44	6	B	9
2017-02-13	reef	45	1	T	9
2017-02-13	reef	45	2	B	9			1								1
2017-02-13	reef	45	3	T	9
2017-02-13	reef	45	4	B	9											1						1		1
2017-02-13	reef	45	5	T	9																	1
2017-02-13	reef	45	6	B	9
2017-02-13	reef	46	1	T	9
2017-02-13	reef	46	2	B	9
2017-02-13	reef	46	3	T	9																			1
2017-02-13	reef	46	4	B	9							1				1
2017-02-13	reef	46	5	T	9
2017-02-13	reef	46	6	B	9
2017-02-13	mesocosm	9	1	T	9
2017-02-13	mesocosm	9	2	B	9	1						1								1				1
2017-02-13	mesocosm	9	3	T	9							1								1				1
2017-02-13	mesocosm	9	4	B	9						1	1					1			1				1
2017-02-13	mesocosm	9	5	T	9							1								1				1													1
2017-02-13	mesocosm	9	6	B	9							1												1													1
2017-02-13	mesocosm	10	1	T	9
2017-02-13	mesocosm	10	2	B	9	1				1	1	1						1	1	1				1													1
2017-02-13	mesocosm	10	3	T	9																			1				1											1
2017-02-13	mesocosm	10	4	B	9	1				1	1	1						1		1				1
2017-02-13	mesocosm	10	5	T	9															1
2017-02-13	mesocosm	10	6	B	9							1
2017-02-13	mesocosm	17	1	T	9																																		1
2017-02-13	mesocosm	17	2	B	9	1						1			1		1		1	1				1															1
2017-02-13	mesocosm	17	3	T	9							1												1															1
2017-02-13	mesocosm	17	4	B	9							1			1					1		1		1												1			1
2017-02-13	mesocosm	17	5	T	9							1										1																	1
2017-02-13	mesocosm	17	6	B	9					1	1	1			1				1	1				1															1
2017-02-13	mesocosm	23	1	T	9
2017-02-13	mesocosm	23	2	B	9	1						1						1		1				1
2017-02-13	mesocosm	23	3	T	9							1			1												1										1
2017-02-13	mesocosm	23	4	B	9	1	1			1	1	1			1			1		1				1													1
2017-02-13	mesocosm	23	5	T	9	1													1					1
2017-02-13	mesocosm	23	6	B	9					1		1	1		1			1		1
2017-02-13	mesocosm	26	1	T	9
2017-02-13	mesocosm	26	2	B	9	1					1	1			1			1		1				1			1
2017-02-13	mesocosm	26	3	T	9					1		1			1									1					1
2017-02-13	mesocosm	26	4	B	9					1		1			1			1									1		1
2017-02-13	mesocosm	26	5	T	9							1			1														1										1
2017-02-13	mesocosm	26	6	B	9	1						1			1														1
2017-02-13	mesocosm	37	1	T	9																				1												1
2017-02-13	mesocosm	37	2	B	9	1	1				1	1					1							1	1												1
2017-02-13	mesocosm	37	3	T	9						1	1												1	1								1				1
2017-02-13	mesocosm	37	4	B	9	1	1				1	1												1	1												1
2017-02-13	mesocosm	37	5	T	9		1					1					1								1												1
2017-02-13	mesocosm	37	6	B	9							1												1	1												1
2017-04-10	reef	41	1	T	10
2017-04-10	reef	41	2	B	10			1
2017-04-10	reef	41	3	T	10
2017-04-10	reef	41	4	B	10											1
2017-04-10	reef	41	5	T	10
2017-04-10	reef	41	6	B	10
2017-04-10	reef	42	1	T	10
2017-04-10	reef	42	2	B	10											1
2017-04-10	reef	42	3	T	10
2017-04-10	reef	42	4	B	10																			1											1
2017-04-10	reef	42	5	T	10																			1											1
2017-04-10	reef	42	6	B	10
2017-04-10	reef	43	1	T	10
2017-04-10	reef	43	2	B	10											1								1
2017-04-10	reef	43	3	T	10
2017-04-10	reef	43	4	B	10																										1
2017-04-10	reef	43	5	T	10																			1
2017-04-10	reef	43	6	B	10
2017-04-10	reef	44	1	T	10
2017-04-10	reef	44	2	B	10																			1
2017-04-10	reef	44	3	T	10																					1
2017-04-10	reef	44	4	B	10																			1
2017-04-10	reef	44	5	T	10
2017-04-10	reef	44	6	B	10
2017-04-10	reef	45	1	T	10
2017-04-10	reef	45	2	B	10			1								1
2017-04-10	reef	45	3	T	10											1
2017-04-10	reef	45	4	B	10											1						1		1
2017-04-10	reef	45	5	T	10
2017-04-10	reef	45	6	B	10
2017-04-10	reef	46	1	T	10
2017-04-10	reef	46	2	B	10											1								1
2017-04-10	reef	46	3	T	10
2017-04-10	reef	46	4	B	10							1				1															1
2017-04-10	reef	46	5	T	10
2017-04-10	reef	46	6	B	10																														1
2017-04-10	mesocosm	9	1	T	10																				1
2017-04-10	mesocosm	9	2	B	10														1	1				1
2017-04-10	mesocosm	9	3	T	10							1								1				1
2017-04-10	mesocosm	9	4	B	10							1								1				1													1
2017-04-10	mesocosm	9	5	T	10	1																		1
2017-04-10	mesocosm	9	6	B	10							1	1				1			1				1			1										1
2017-04-10	mesocosm	10	1	T	10
2017-04-10	mesocosm	10	2	B	10	1	1			1	1	1								1				1			1
2017-04-10	mesocosm	10	3	T	10																			1		1													1
2017-04-10	mesocosm	10	4	B	10	1				1		1						1	1	1						1													1
2017-04-10	mesocosm	10	5	T	10							1														1
2017-04-10	mesocosm	10	6	B	10							1														1													1
2017-04-10	mesocosm	17	1	T	10																																		1
2017-04-10	mesocosm	17	2	B	10	1				1	1	1			1					1				1															1
2017-04-10	mesocosm	17	3	T	10																			1												1			1
2017-04-10	mesocosm	17	4	B	10							1			1					1		1														1			1
2017-04-10	mesocosm	17	5	T	10							1																											1
2017-04-10	mesocosm	17	6	B	10					1	1	1			1			1		1																			1
2017-04-10	mesocosm	23	1	T	10
2017-04-10	mesocosm	23	2	B	10	1	1				1	1			1			1		1				1
2017-04-10	mesocosm	23	3	T	10							1			1									1													1
2017-04-10	mesocosm	23	4	B	10	1	1					1			1			1		1														1			1
2017-04-10	mesocosm	23	5	T	10	1						1			1				1					1
2017-04-10	mesocosm	23	6	B	10	1		1		1	1	1	1		1			1						1							1
2017-04-10	mesocosm	26	1	T	10																																		1
2017-04-10	mesocosm	26	2	B	10						1	1			1			1		1				1			1												1
2017-04-10	mesocosm	26	3	T	10																			1					1										1
2017-04-10	mesocosm	26	4	B	10					1		1						1		1							1		1										1
2017-04-10	mesocosm	26	5	T	10							1																	1										1
2017-04-10	mesocosm	26	6	B	10	1						1			1														1										1
2017-04-10	mesocosm	37	1	T	10																				1												1
2017-04-10	mesocosm	37	2	B	10	1	1			1	1	1			1		1			1				1	1		1										1
2017-04-10	mesocosm	37	3	T	10		1													1					1												1		1
2017-04-10	mesocosm	37	4	B	10	1	1				1	1								1				1	1												1
2017-04-10	mesocosm	37	5	T	10		1																		1
2017-04-10	mesocosm	37	6	B	10																				1												1
2017-06-07	reef	41	1	T	11
2017-06-07	reef	41	2	B	11																					1
2017-06-07	reef	41	3	T	11																					1
2017-06-07	reef	41	4	B	11																					1
2017-06-07	reef	41	5	T	11
2017-06-07	reef	41	6	B	11
2017-06-07	reef	42	1	T	11
2017-06-07	reef	42	2	B	11											1								1
2017-06-07	reef	42	3	B	11																										1
2017-06-07	reef	42	4	T	11																			1							1				1
2017-06-07	reef	42	5	T	11																			1
2017-06-07	reef	42	6	B	11
2017-06-07	reef	43	1	T	11
2017-06-07	reef	43	2	B	11											1								1
2017-06-07	reef	43	3	T	11
2017-06-07	reef	43	4	B	11																			1							1
2017-06-07	reef	43	5	T	11																			1							1
2017-06-07	reef	43	6	B	11
2017-06-07	reef	44	1	T	11
2017-06-07	reef	44	2	B	11											1
2017-06-07	reef	44	3	T	11
2017-06-07	reef	44	4	B	11
2017-06-07	reef	44	5	T	11
2017-06-07	reef	44	6	B	11
2017-06-07	reef	45	1	T	11
2017-06-07	reef	45	2	B	11			1								1
2017-06-07	reef	45	3	T	11											1
2017-06-07	reef	45	4	B	11											1						1		1							1
2017-06-07	reef	45	5	T	11																			1
2017-06-07	reef	45	6	B	11
2017-06-07	reef	46	1	T	11
2017-06-07	reef	46	2	B	11											1										1																	1
2017-06-07	reef	46	3	T	11																										1
2017-06-07	reef	46	4	B	11							1																			1
2017-06-07	reef	46	5	T	11																										1
2017-06-07	reef	46	6	B	11																										1				1
2017-06-07	mesocosm	9	1	T	11																				1
2017-06-07	mesocosm	9	2	B	11							1								1				1
2017-06-07	mesocosm	9	3	T	11							1								1				1		1
2017-06-07	mesocosm	9	4	B	11							1								1				1													1
2017-06-07	mesocosm	9	5	T	11	1																		1													1
2017-06-07	mesocosm	9	6	B	11						1	1	1				1			1				1			1										1												1
2017-06-07	mesocosm	10	1	T	11																																		1
2017-06-07	mesocosm	10	2	B	11	1	1			1	1	1								1							1												1
2017-06-07	mesocosm	10	3	T	11																			1		1													1
2017-06-07	mesocosm	10	4	B	11		1					1						1		1						1													1
2017-06-07	mesocosm	10	5	T	11																					1													1
2017-06-07	mesocosm	10	6	B	11							1								1						1													1
2017-06-07	mesocosm	17	1	T	11																																		1
2017-06-07	mesocosm	17	2	B	11	1				1	1	1			1				1	1				1															1
2017-06-07	mesocosm	17	3	T	11	1				1		1			1																					1			1
2017-06-07	mesocosm	17	4	B	11						1	1			1					1		1														1			1
2017-06-07	mesocosm	17	5	T	11							1								1				1															1
2017-06-07	mesocosm	17	6	B	11					1		1			1					1																			1
2017-06-07	mesocosm	23	1	T	11
2017-06-07	mesocosm	23	2	B	11	1	1				1	1			1			1		1							1
2017-06-07	mesocosm	23	3	T	11		1					1			1					1							1										1
2017-06-07	mesocosm	23	4	B	11	1	1				1	1			1			1	1	1														1			1
2017-06-07	mesocosm	23	5	T	11	1	1					1						1	1	1							1
2017-06-07	mesocosm	23	6	B	11			1		1		1			1			1		1				1			1				1
2017-06-07	mesocosm	26	1	T	11																																		1
2017-06-07	mesocosm	26	2	B	11						1	1			1			1		1							1												1
2017-06-07	mesocosm	26	3	T	11					1		1								1							1		1										1
2017-06-07	mesocosm	26	4	B	11					1	1	1			1			1		1							1		1										1
2017-06-07	mesocosm	26	5	T	11							1																	1										1
2017-06-07	mesocosm	26	6	B	11							1			1														1
2017-06-07	mesocosm	37	1	T	11																				1
2017-06-07	mesocosm	37	2	B	11	1	1	1		1	1	1								1				1			1										1		1
2017-06-07	mesocosm	37	3	T	11		1													1					1														1
2017-06-07	mesocosm	37	4	B	11	1	1				1	1			1					1					1												1
2017-06-07	mesocosm	37	5	T	11		1																		1
2017-06-07	mesocosm	37	6	B	11																				1
2017-08-01	reef	41	1	T	12
2017-08-01	reef	41	2	B	12																			1		1
2017-08-01	reef	41	3	T	12																			1		1
2017-08-01	reef	41	4	B	12																					1					1
2017-08-01	reef	41	5	T	12																					1
2017-08-01	reef	41	6	B	12
2017-08-01	reef	42	1	T	12
2017-08-01	reef	42	2	B	12											1								1
2017-08-01	reef	42	3	T	12																			1							1
2017-08-01	reef	42	4	B	12																			1							1				1
2017-08-01	reef	42	5	T	12																			1											1
2017-08-01	reef	42	6	B	12
2017-08-01	reef	43	1	T	12
2017-08-01	reef	43	2	B	12		1									1								1
2017-08-01	reef	43	3	T	12		1																	1
2017-08-01	reef	43	4	B	12																			1							1
2017-08-01	reef	43	5	T	12																										1
2017-08-01	reef	43	6	B	12
2017-08-01	reef	44	1	T	12
2017-08-01	reef	44	2	B	12							1				1								1
2017-08-01	reef	44	3	T	12
2017-08-01	reef	44	4	B	12							1												1											1
2017-08-01	reef	44	5	T	12
2017-08-01	reef	44	6	B	12		1																																				1
2017-08-01	reef	45	1	T	12
2017-08-01	reef	45	2	B	12			1								1								1
2017-08-01	reef	45	3	T	12											1								1
2017-08-01	reef	45	4	B	12											1						1		1							1
2017-08-01	reef	45	5	T	12																			1
2017-08-01	reef	45	6	B	12		1
2017-08-01	reef	46	1	T	12
2017-08-01	reef	46	2	B	12											1								1							1				1								1
2017-08-01	reef	46	3	T	12																			1							1
2017-08-01	reef	46	4	B	12							1																			1
2017-08-01	reef	46	5	T	12																										1																	1
2017-08-01	reef	46	6	B	12																										1				1
2017-08-01	mesocosm	9	1	T	12																			1
2017-08-01	mesocosm	9	2	B	12							1								1				1
2017-08-01	mesocosm	9	3	T	12							1												1
2017-08-01	mesocosm	9	4	B	12						1	1								1				1													1									1
2017-08-01	mesocosm	9	5	T	12							1													1
2017-08-01	mesocosm	9	6	B	12					1	1	1	1				1			1				1			1																						1
2017-08-01	mesocosm	10	1	T	12																																		1
2017-08-01	mesocosm	10	2	B	12							1							1								1												1
2017-08-01	mesocosm	10	3	T	12																					1													1
2017-08-01	mesocosm	10	4	B	12		1					1														1													1
2017-08-01	mesocosm	10	5	T	12																					1													1
2017-08-01	mesocosm	10	6	B	12							1														1													1
2017-08-01	mesocosm	17	1	T	12																																		1
2017-08-01	mesocosm	17	2	B	12					1	1	1			1				1	1				1															1
2017-08-01	mesocosm	17	3	T	12					1		1			1																					1			1
2017-08-01	mesocosm	17	4	B	12							1			1					1		1														1			1
2017-08-01	mesocosm	17	5	T	12							1								1																			1
2017-08-01	mesocosm	17	6	B	12							1			1					1																			1
2017-08-01	mesocosm	23	1	T	12
2017-08-01	mesocosm	23	2	B	12	1	1				1	1						1		1				1													1
2017-08-01	mesocosm	23	3	T	12							1			1									1
2017-08-01	mesocosm	23	4	B	12	1	1	1			1	1			1			1		1																	1
2017-08-01	mesocosm	23	5	T	12		1					1								1					1
2017-08-01	mesocosm	23	6	B	12			1				1			1					1				1							1
2017-08-01	mesocosm	26	1	T	12																																		1
2017-08-01	mesocosm	26	2	B	12					1	1	1			1			1		1							1												1
2017-08-01	mesocosm	26	3	T	12					1																			1										1
2017-08-01	mesocosm	26	4	B	12					1	1	1			1					1							1		1										1
2017-08-01	mesocosm	26	5	T	12					1		1								1						1			1										1
2017-08-01	mesocosm	26	6	B	12							1			1														1
2017-08-01	mesocosm	37	1	T	12							1													1
2017-08-01	mesocosm	37	2	B	12	1	1	1		1	1	1								1				1			1										1		1
2017-08-01	mesocosm	37	3	T	12							1								1																			1	1
2017-08-01	mesocosm	37	4	B	12		1					1													1												1
2017-08-01	mesocosm	37	5	T	12		1					1													1
2017-08-01	mesocosm	37	6	B	12
2017-09-27	reef	41	1	T	13
2017-09-27	reef	41	2	B	13																			1		1						1
2017-09-27	reef	41	3	T	13																			1		1																	1
2017-09-27	reef	41	4	B	13			1																		1					1												1
2017-09-27	reef	41	5	T	13																			1																			1
2017-09-27	reef	41	6	B	13
2017-09-27	reef	42	1	T	13																										1
2017-09-27	reef	42	2	B	13			1								1								1
2017-09-27	reef	42	3	T	13																										1
2017-09-27	reef	42	4	B	13																			1							1				1
2017-09-27	reef	42	5	T	13																			1
2017-09-27	reef	42	6	B	13											1															1
2017-09-27	reef	43	1	T	13
2017-09-27	reef	43	2	B	13		1																	1																								1
2017-09-27	reef	43	3	T	13		1																	1
2017-09-27	reef	43	4	B	13							1				1								1							1
2017-09-27	reef	43	5	T	13																										1
2017-09-27	reef	43	6	B	13
2017-09-27	reef	44	1	T	13
2017-09-27	reef	44	2	B	13											1								1
2017-09-27	reef	44	3	T	13																			1
2017-09-27	reef	44	4	B	13																			1											1
2017-09-27	reef	44	5	T	13																			1																								1
2017-09-27	reef	44	6	B	13																																						1
2017-09-27	reef	45	1	T	13
2017-09-27	reef	45	2	B	13											1								1
2017-09-27	reef	45	3	T	13											1								1
2017-09-27	reef	45	4	B	13																	1		1
2017-09-27	reef	45	5	T	13
2017-09-27	reef	45	6	B	13
2017-09-27	reef	46	1	T	13																										1
2017-09-27	reef	46	2	B	13											1								1											1								1
2017-09-27	reef	46	3	T	13											1								1							1
2017-09-27	reef	46	4	B	13																										1
2017-09-27	reef	46	5	T	13																										1																	1
2017-09-27	reef	46	6	B	13																			1							1				1
2017-09-27	mesocosm	9	1	T	13																				1
2017-09-27	mesocosm	9	2	B	13							1					1		1	1				1
2017-09-27	mesocosm	9	3	T	13																			1													1
2017-09-27	mesocosm	9	4	B	13							1							1					1													1
2017-09-27	mesocosm	9	5	T	13																				1
2017-09-27	mesocosm	9	6	B	13					1		1								1				1																									1
2017-09-27	mesocosm	10	1	T	13																																		1
2017-09-27	mesocosm	10	2	B	13							1							1								1												1
2017-09-27	mesocosm	10	3	T	13																					1													1
2017-09-27	mesocosm	10	4	B	13							1							1							1													1
2017-09-27	mesocosm	10	5	T	13																					1													1
2017-09-27	mesocosm	10	6	B	13							1														1													1
2017-09-27	mesocosm	17	1	T	13																																		1
2017-09-27	mesocosm	17	2	B	13						1	1								1				1															1
2017-09-27	mesocosm	17	3	T	13							1								1																1			1
2017-09-27	mesocosm	17	4	B	13							1			1							1														1			1
2017-09-27	mesocosm	17	5	T	13															1																1			1
2017-09-27	mesocosm	17	6	B	13							1								1																			1
2017-09-27	mesocosm	23	1	T	13
2017-09-27	mesocosm	23	2	B	13		1				1	1			1			1		1																	1
2017-09-27	mesocosm	23	3	T	13
2017-09-27	mesocosm	23	4	B	13		1	1				1	1		1				1	1																	1
2017-09-27	mesocosm	23	5	T	13		1					1
2017-09-27	mesocosm	23	6	B	13			1				1			1			1						1												1
2017-09-27	mesocosm	26	1	T	13																																		1
2017-09-27	mesocosm	26	2	B	13					1	1	1			1			1									1												1							1
2017-09-27	mesocosm	26	3	T	13					1																			1										1							1
2017-09-27	mesocosm	26	4	B	13					1		1																	1										1
2017-09-27	mesocosm	26	5	T	13							1															1		1										1
2017-09-27	mesocosm	26	6	B	13							1																	1
2017-09-27	mesocosm	37	1	T	13					1		1													1												1
2017-09-27	mesocosm	37	2	B	13		1	1		1		1								1							1										1		1
2017-09-27	mesocosm	37	3	T	13					1																													1	1
2017-09-27	mesocosm	37	4	B	13							1																									1
2017-09-27	mesocosm	37	5	T	13																				1														1
2017-09-27	mesocosm	37	6	B	13
2017-11-21	reef	41	1	T	14
2017-11-21	reef	41	2	B	14		1																	1		1					1
2017-11-21	reef	41	3	T	14																			1		1																	1
2017-11-21	reef	41	4	B	14																			1							1												1
2017-11-21	reef	41	5	T	14																			1																			1
2017-11-21	reef	41	6	B	14
2017-11-21	reef	42	1	T	14																										1
2017-11-21	reef	42	2	B	14		1	1								1								1							1
2017-11-21	reef	42	3	T	14											1								1							1
2017-11-21	reef	42	4	B	14																			1							1				1
2017-11-21	reef	42	5	T	14																			1							1
2017-11-21	reef	42	6	B	14											1															1
2017-11-21	reef	43	1	T	14
2017-11-21	reef	43	2	B	14		1	1																1																								1
2017-11-21	reef	43	3	T	14		1																	1																								1
2017-11-21	reef	43	4	B	14							1												1
2017-11-21	reef	43	5	T	14																			1
2017-11-21	reef	43	6	B	14
2017-11-21	reef	44	1	T	14
2017-11-21	reef	44	2	B	14											1								1
2017-11-21	reef	44	3	T	14																			1																			1
2017-11-21	reef	44	4	B	14							1												1											1
2017-11-21	reef	44	5	T	14																			1																								1
2017-11-21	reef	44	6	B	14																																						1
2017-11-21	reef	45	1	T	14
2017-11-21	reef	45	2	B	14											1								1
2017-11-21	reef	45	3	T	14											1								1
2017-11-21	reef	45	4	B	14																			1
2017-11-21	reef	45	5	T	14																			1
2017-11-21	reef	45	6	B	14											1
2017-11-21	reef	46	1	T	14
2017-11-21	reef	46	2	B	14											1								1											1								1
2017-11-21	reef	46	3	T	14											1								1
2017-11-21	reef	46	4	B	14
2017-11-21	reef	46	5	T	14																										1																	1
2017-11-21	reef	46	6	B	14																										1				1
2017-11-21	mesocosm	9	1	T	14																				1
2017-11-21	mesocosm	9	2	B	14							1	1						1	1				1
2017-11-21	mesocosm	9	3	T	14																			1													1
2017-11-21	mesocosm	9	4	B	14							1							1					1															1
2017-11-21	mesocosm	9	5	T	14
2017-11-21	mesocosm	9	6	B	14							1								1				1			1																						1
2017-11-21	mesocosm	10	1	T	14																																		1
2017-11-21	mesocosm	10	2	B	14							1							1	1																			1
2017-11-21	mesocosm	10	3	T	14																								1										1
2017-11-21	mesocosm	10	4	B	14							1							1										1										1
2017-11-21	mesocosm	10	5	T	14																								1										1
2017-11-21	mesocosm	10	6	B	14							1								1				1					1										1
2017-11-21	mesocosm	17	1	T	14																																		1
2017-11-21	mesocosm	17	2	B	14							1																											1
2017-11-21	mesocosm	17	3	T	14																															1			1
2017-11-21	mesocosm	17	4	B	14							1										1																	1
2017-11-21	mesocosm	17	5	T	14																																		1
2017-11-21	mesocosm	17	6	B	14							1
2017-11-21	mesocosm	23	1	T	14
2017-11-21	mesocosm	23	2	B	14							1			1
2017-11-21	mesocosm	23	3	T	14
2017-11-21	mesocosm	23	4	B	14							1	1		1																						1
2017-11-21	mesocosm	23	5	T	14
2017-11-21	mesocosm	23	6	B	14							1
2017-11-21	mesocosm	26	1	T	14																																		1
2017-11-21	mesocosm	26	2	B	14					1		1			1			1		1																			1									1
2017-11-21	mesocosm	26	3	T	14					1																			1										1									1
2017-11-21	mesocosm	26	4	B	14	1				1		1			1			1		1									1										1									1
2017-11-21	mesocosm	26	5	T	14					1		1													1				1										1									1
2017-11-21	mesocosm	26	6	B	14							1						1
2017-11-21	mesocosm	37	1	T	14																				1												1		1
2017-11-21	mesocosm	37	2	B	14							1															1										1		1
2017-11-21	mesocosm	37	3	T	14																				1														1
2017-11-21	mesocosm	37	4	B	14							1													1												1
2017-11-21	mesocosm	37	5	T	14																																1
2017-11-21	mesocosm	37	6	B	14
2018-01-19	reef	41	1	T	15																										1
2018-01-19	reef	41	2	B	15											1								1		1					1
2018-01-19	reef	41	3	T	15																			1		1																	1
2018-01-19	reef	41	4	B	15																			1							1												1
2018-01-19	reef	41	5	T	15																			1																			1
2018-01-19	reef	41	6	B	15
2018-01-19	reef	42	1	T	15
2018-01-19	reef	42	2	B	15											1								1																						1		1
2018-01-19	reef	42	3	T	15																			1											1
2018-01-19	reef	42	4	B	15																	1		1											1
2018-01-19	reef	42	5	T	15																			1							1
2018-01-19	reef	42	6	B	15											1															1
2018-01-19	reef	43	1	T	15
2018-01-19	reef	43	2	B	15		1																	1																								1
2018-01-19	reef	43	3	T	15		1																	1																								1
2018-01-19	reef	43	4	B	15																			1
2018-01-19	reef	43	5	T	15																			1
2018-01-19	reef	43	6	B	15
2018-01-19	reef	44	1	T	15
2018-01-19	reef	44	2	B	15											1								1
2018-01-19	reef	44	3	T	15											1								1																			1
2018-01-19	reef	44	4	B	15																			1											1
2018-01-19	reef	44	5	T	15																			1
2018-01-19	reef	44	6	B	15																																						1
2018-01-19	reef	45	1	T	15
2018-01-19	reef	45	2	B	15											1								1																								1
2018-01-19	reef	45	3	T	15																			1
2018-01-19	reef	45	4	B	15																			1
2018-01-19	reef	45	5	T	15																			1
2018-01-19	reef	45	6	B	15											1
2018-01-19	reef	46	1	T	15																			1
2018-01-19	reef	46	2	B	15											1								1											1								1					1
2018-01-19	reef	46	3	T	15																			1
2018-01-19	reef	46	4	B	15																			1
2018-01-19	reef	46	5	T	15																																											1
2018-01-19	reef	46	6	B	15																														1
2018-01-19	mesocosm	9	1	T	15														1						1
2018-01-19	mesocosm	9	2	B	15						1	1								1				1
2018-01-19	mesocosm	9	3	T	15																			1
2018-01-19	mesocosm	9	4	B	15							1							1					1
2018-01-19	mesocosm	9	5	T	15																						1
2018-01-19	mesocosm	9	6	B	15							1								1				1			1																						1
2018-01-19	mesocosm	10	1	T	15																																		1
2018-01-19	mesocosm	10	2	B	15							1						1	1	1																			1
2018-01-19	mesocosm	10	3	T	15																					1													1
2018-01-19	mesocosm	10	4	B	15	1						1							1							1													1
2018-01-19	mesocosm	10	5	T	15																																		1
2018-01-19	mesocosm	10	6	B	15																					1													1
2018-01-19	mesocosm	17	1	T	15							1																											1
2018-01-19	mesocosm	17	2	B	15							1			1			1																					1
2018-01-19	mesocosm	17	3	T	15							1																											1
2018-01-19	mesocosm	17	4	B	15							1								1																1			1
2018-01-19	mesocosm	17	5	T	15							1																											1
2018-01-19	mesocosm	17	6	B	15							1			1
2018-01-19	mesocosm	23	1	T	15
2018-01-19	mesocosm	23	2	B	15							1			1			1		1
2018-01-19	mesocosm	23	3	T	15
2018-01-19	mesocosm	23	4	B	15							1			1			1		1
2018-01-19	mesocosm	23	5	T	15							1
2018-01-19	mesocosm	23	6	B	15							1						1		1				1			1
2018-01-19	mesocosm	26	1	T	15																								1										1
2018-01-19	mesocosm	26	2	B	15	1				1		1			1			1									1												1							1
2018-01-19	mesocosm	26	3	T	15							1																	1								1		1									1
2018-01-19	mesocosm	26	4	B	15	1				1		1			1					1							1		1										1									1
2018-01-19	mesocosm	26	5	T	15							1															1		1										1
2018-01-19	mesocosm	26	6	B	15
2018-01-19	mesocosm	37	1	T	15																				1												1		1
2018-01-19	mesocosm	37	2	B	15							1													1		1												1
2018-01-19	mesocosm	37	3	T	15																																		1			1							1
2018-01-19	mesocosm	37	4	B	15							1													1												1
2018-01-19	mesocosm	37	5	T	15							1													1												1
2018-01-19	mesocosm	37	6	B	15
2018-03-16	reef	41	1	T	16																										1
2018-03-16	reef	41	2	B	16											1								1		1					1
2018-03-16	reef	41	3	T	16																			1		1					1												1
2018-03-16	reef	41	4	B	16																			1							1												1
2018-03-16	reef	41	5	T	16																			1																			1
2018-03-16	reef	41	6	B	16											1
2018-03-16	reef	42	1	T	16
2018-03-16	reef	42	2	B	16											1								1							1																	1
2018-03-16	reef	42	3	T	16																			1											1											1
2018-03-16	reef	42	4	B	16											1						1		1											1
2018-03-16	reef	42	5	T	16																			1							1
2018-03-16	reef	42	6	B	16											1															1
2018-03-16	reef	43	1	T	16
2018-03-16	reef	43	2	B	16																			1
2018-03-16	reef	43	3	T	16		1																	1																								1
2018-03-16	reef	43	4	B	16																			1
2018-03-16	reef	43	5	T	16																			1
2018-03-16	reef	43	6	B	16
2018-03-16	reef	44	1	T	16
2018-03-16	reef	44	2	B	16											1								1
2018-03-16	reef	44	3	T	16											1								1
2018-03-16	reef	44	4	B	16																			1							1				1
2018-03-16	reef	44	5	T	16																			1
2018-03-16	reef	44	6	B	16
2018-03-16	reef	45	1	T	16
2018-03-16	reef	45	2	B	16											1								1																								1
2018-03-16	reef	45	3	T	16																			1
2018-03-16	reef	45	4	B	16
2018-03-16	reef	45	5	T	16																			1
2018-03-16	reef	45	6	B	16											1								1
2018-03-16	reef	46	1	T	16
2018-03-16	reef	46	2	B	16											1								1											1								1					1
2018-03-16	reef	46	3	T	16																			1
2018-03-16	reef	46	4	B	16																			1
2018-03-16	reef	46	5	T	16																														1													1
2018-03-16	reef	46	6	B	16																														1
2018-03-16	mesocosm	9	1	T	16														1						1
2018-03-16	mesocosm	9	2	B	16						1	1							1	1				1																									1
2018-03-16	mesocosm	9	3	T	16																			1													1		1
2018-03-16	mesocosm	9	4	B	16							1							1	1				1													1
2018-03-16	mesocosm	9	5	T	16																																1
2018-03-16	mesocosm	9	6	B	16							1																																					1
2018-03-16	mesocosm	10	1	T	16																																		1
2018-03-16	mesocosm	10	2	B	16							1							1	1																			1
2018-03-16	mesocosm	10	3	T	16							1							1							1													1
2018-03-16	mesocosm	10	4	B	16							1							1							1													1									1
2018-03-16	mesocosm	10	5	T	16																																		1
2018-03-16	mesocosm	10	6	B	16																					1											1
2018-03-16	mesocosm	17	1	T	16							1													1														1
2018-03-16	mesocosm	17	2	B	16							1			1		1																						1
2018-03-16	mesocosm	17	3	T	16							1							1																				1
2018-03-16	mesocosm	17	4	B	16							1					1																			1			1
2018-03-16	mesocosm	17	5	T	16																																		1
2018-03-16	mesocosm	17	6	B	16																																		1
2018-03-16	mesocosm	23	1	T	16
2018-03-16	mesocosm	23	2	B	16							1			1			1		1
2018-03-16	mesocosm	23	3	T	16
2018-03-16	mesocosm	23	4	B	16							1			1				1								1										1
2018-03-16	mesocosm	23	5	T	16																																1
2018-03-16	mesocosm	23	6	B	16							1								1				1			1
2018-03-16	mesocosm	26	1	T	16																								1										1
2018-03-16	mesocosm	26	2	B	16	1				1		1								1									1										1									1
2018-03-16	mesocosm	26	3	T	16					1		1																	1																			1
2018-03-16	mesocosm	26	4	B	16	1				1		1								1									1										1									1
2018-03-16	mesocosm	26	5	T	16							1															1		1								1		1
2018-03-16	mesocosm	26	6	B	16																																1											1
2018-03-16	mesocosm	37	1	T	16							1													1												1		1
2018-03-16	mesocosm	37	2	B	16							1													1		1												1
2018-03-16	mesocosm	37	3	T	16																				1														1			1							1
2018-03-16	mesocosm	37	4	B	16							1													1												1		1								1
2018-03-16	mesocosm	37	5	T	16																				1												1
2018-03-16	mesocosm	37	6	B	16
2018-06-11	reef	41	1	T	17																										1
2018-06-11	reef	41	2	B	17											1								1		1					1
2018-06-11	reef	41	3	T	17																			1		1					1												1
2018-06-11	reef	41	4	B	17																			1																			1
2018-06-11	reef	41	5	T	17																			1																			1
2018-06-11	reef	41	6	B	17											1
2018-06-11	reef	42	1	T	17
2018-06-11	reef	42	2	B	17											1								1
2018-06-11	reef	42	3	T	17																			1
2018-06-11	reef	42	4	B	17																	1		1		1									1								1					1
2018-06-11	reef	42	5	T	17																			1							1
2018-06-11	reef	42	6	B	17											1															1
2018-06-11	reef	43	1	T	17																										1
2018-06-11	reef	43	2	B	17																			1																			1
2018-06-11	reef	43	3	T	17		1																	1
2018-06-11	reef	43	4	B	17																			1
2018-06-11	reef	43	5	T	17																			1
2018-06-11	reef	43	6	B	17
2018-06-11	reef	44	1	T	17
2018-06-11	reef	44	2	B	17											1								1																			1
2018-06-11	reef	44	3	T	17											1								1
2018-06-11	reef	44	4	B	17																			1							1				1								1
2018-06-11	reef	44	5	T	17		1																	1
2018-06-11	reef	44	6	B	17											1
2018-06-11	reef	45	1	T	17
2018-06-11	reef	45	2	B	17			1								1								1																								1
2018-06-11	reef	45	3	T	17																			1
2018-06-11	reef	45	4	B	17																			1
2018-06-11	reef	45	5	T	17																			1
2018-06-11	reef	45	6	B	17											1								1
2018-06-11	reef	46	1	T	17
2018-06-11	reef	46	2	B	17											1								1																			1
2018-06-11	reef	46	3	T	17																			1
2018-06-11	reef	46	4	B	17																			1
2018-06-11	reef	46	5	T	17																			1											1
2018-06-11	reef	46	6	B	17																														1
2018-06-11	mesocosm	9	1	T	17														1						1
2018-06-11	mesocosm	9	2	B	17							1	1						1	1				1																									1
2018-06-11	mesocosm	9	3	T	17															1																			1
2018-06-11	mesocosm	9	4	B	17	1						1								1				1
2018-06-11	mesocosm	9	5	T	17
2018-06-11	mesocosm	9	6	B	17																																												1
2018-06-11	mesocosm	10	1	T	17																																		1
2018-06-11	mesocosm	10	2	B	17							1							1	1																	1		1
2018-06-11	mesocosm	10	3	T	17														1					1													1		1
2018-06-11	mesocosm	10	4	B	17	1						1							1							1											1
2018-06-11	mesocosm	10	5	T	17																																		1
2018-06-11	mesocosm	10	6	B	17													1		1																	1		1
2018-06-11	mesocosm	17	1	T	17							1													1														1
2018-06-11	mesocosm	17	2	B	17							1			1		1		1																				1
2018-06-11	mesocosm	17	3	T	17							1																											1
2018-06-11	mesocosm	17	4	B	17							1							1	1																1			1
2018-06-11	mesocosm	17	5	T	17																																		1
2018-06-11	mesocosm	17	6	B	17							1								1				1															1									1
2018-06-11	mesocosm	23	1	T	17
2018-06-11	mesocosm	23	2	B	17							1			1			1		1																		1
2018-06-11	mesocosm	23	3	T	17							1																										1
2018-06-11	mesocosm	23	4	B	17							1			1					1				1														1
2018-06-11	mesocosm	23	5	T	17							1												1														1
2018-06-11	mesocosm	23	6	B	17							1			1
2018-06-11	mesocosm	26	1	T	17							1			1			1											1								1		1
2018-06-11	mesocosm	26	2	B	17	1						1			1			1		1									1								1		1									1
2018-06-11	mesocosm	26	3	T	17							1																	1										1									1
2018-06-11	mesocosm	26	4	B	17	1				1	1	1	1		1					1									1										1									1
2018-06-11	mesocosm	26	5	T	17							1															1		1										1
2018-06-11	mesocosm	26	6	B	17
2018-06-11	mesocosm	37	1	T	17																				1														1
2018-06-11	mesocosm	37	2	B	17							1					1								1														1										1
2018-06-11	mesocosm	37	3	T	17																				1														1			1							1
2018-06-11	mesocosm	37	4	B	17							1													1												1		1								1		1
2018-06-11	mesocosm	37	5	T	17																																1
2018-06-11	mesocosm	37	6	B	17																																1
[truncated: 52 more columns]
